# Supplementary material for: ﻿Phylogenetic review of the millipede genus Cherokia Chamberlin, 1949 (Polydesmida, Xystodesmidae)
Source: Zookeys. 2022 Jun 20;1106:141–63. doi: 10.3897/zookeys.1106.81386 (PMC9848751; doi:10.3897/zookeys.1106.81386)
Supplement: XML Treatment for Cherokia [file zookeys.1106.81386-treatment1.xml]

<!DOCTYPE tp:taxon-treatment
  PUBLIC "-//TaxonX//DTD Taxonomic Treatment Publishing DTD v0 20100105//EN" "tax-treatment-NSO.dtd">
<tp:taxon-treatment xmlns:tp="http://www.plazi.org/taxpub"><tp:treatment-meta><kwd-group><label>Taxon classification</label><kwd>
                  <named-content content-type="kingdom">Animalia</named-content>
                </kwd><kwd>
                  <named-content content-type="order">Polydesmida</named-content>
                </kwd><kwd>
                  <named-content content-type="family">Xystodesmidae</named-content>
                </kwd></kwd-group><mixed-citation publication-type="journal"><person-group><name><surname>Vasquez-Valverde</surname><given-names>Luisa Fernanda</given-names></name><name><surname>Marek</surname><given-names>Paul E.</given-names></name></person-group><article-title>﻿Phylogenetic review of the millipede genus <italic><tp:taxon-name><tp:taxon-name-part taxon-name-part-type="genus" reg="Cherokia">Cherokia</tp:taxon-name-part></tp:taxon-name></italic> Chamberlin, 1949 (<tp:taxon-name><tp:taxon-name-part taxon-name-part-type="order">Polydesmida</tp:taxon-name-part></tp:taxon-name>, <tp:taxon-name><tp:taxon-name-part taxon-name-part-type="family">Xystodesmidae</tp:taxon-name-part></tp:taxon-name>)</article-title><source>Zookeys</source><day>20</day><month>06</month><year>2022</year><volume>1106</volume><fpage>141</fpage><lpage>163</lpage><pub-id pub-id-type="doi">10.3897/zookeys.1106.81386</pub-id></mixed-citation></tp:treatment-meta><tp:nomenclature><label>﻿Genus</label><tp:taxon-name>
                <object-id xmlns:xlink="http://www.w3.org/1999/xlink" content-type="arpha" xlink:type="simple">9CCD7B56-824C-50B2-B2B9-9056BBD5B2B2</object-id>
                <tp:taxon-name-part taxon-name-part-type="genus" reg="Cherokia">Cherokia</tp:taxon-name-part>
              </tp:taxon-name><tp:taxon-authority>Chamberlin, 1949</tp:taxon-authority></tp:nomenclature><tp:treatment-sec sec-type="type species" id="SECID0EE4AE"><title>Type species.</title><p><italic><tp:taxon-name><tp:taxon-name-part taxon-name-part-type="genus" reg="Cherokia">Cherokia</tp:taxon-name-part><tp:taxon-name-part taxon-name-part-type="species" reg="georgiana">georgiana</tp:taxon-name-part></tp:taxon-name></italic> (Bollman, 1889)</p></tp:treatment-sec></tp:taxon-treatment>
