# Supplementary material for: ﻿Phylogenetic review of the millipede genus Cherokia Chamberlin, 1949 (Polydesmida, Xystodesmidae)
Source: Zookeys. 2022 Jun 20;1106:141–63. doi: 10.3897/zookeys.1106.81386 (PMC9848751; doi:10.3897/zookeys.1106.81386)
Supplement: XML Treatment for Cherokia georgiana [file zookeys.1106.81386-treatment2.xml]

<!DOCTYPE tp:taxon-treatment
  PUBLIC "-//TaxonX//DTD Taxonomic Treatment Publishing DTD v0 20100105//EN" "tax-treatment-NSO.dtd">
<tp:taxon-treatment xmlns:tp="http://www.plazi.org/taxpub"><tp:treatment-meta><kwd-group><label>Taxon classification</label><kwd>
                  <named-content content-type="kingdom">Animalia</named-content>
                </kwd><kwd>
                  <named-content content-type="order">Polydesmida</named-content>
                </kwd><kwd>
                  <named-content content-type="family">Xystodesmidae</named-content>
                </kwd></kwd-group><mixed-citation publication-type="journal"><person-group><name><surname>Vasquez-Valverde</surname><given-names>Luisa Fernanda</given-names></name><name><surname>Marek</surname><given-names>Paul E.</given-names></name></person-group><article-title>﻿Phylogenetic review of the millipede genus <italic><tp:taxon-name><tp:taxon-name-part taxon-name-part-type="genus" reg="Cherokia">Cherokia</tp:taxon-name-part></tp:taxon-name></italic> Chamberlin, 1949 (<tp:taxon-name><tp:taxon-name-part taxon-name-part-type="order">Polydesmida</tp:taxon-name-part></tp:taxon-name>, <tp:taxon-name><tp:taxon-name-part taxon-name-part-type="family">Xystodesmidae</tp:taxon-name-part></tp:taxon-name>)</article-title><source>Zookeys</source><day>20</day><month>06</month><year>2022</year><volume>1106</volume><fpage>141</fpage><lpage>163</lpage><pub-id pub-id-type="doi">10.3897/zookeys.1106.81386</pub-id></mixed-citation></tp:treatment-meta><tp:nomenclature><label>﻿</label><tp:taxon-name>
                <object-id xmlns:xlink="http://www.w3.org/1999/xlink" content-type="arpha" xlink:type="simple">B414B56C-6304-5C84-AA73-A586584CD760</object-id>
                <tp:taxon-name-part taxon-name-part-type="genus" reg="Cherokia">Cherokia</tp:taxon-name-part>
                <tp:taxon-name-part taxon-name-part-type="species" reg="georgiana">georgiana</tp:taxon-name-part>
              </tp:taxon-name><tp:taxon-authority>(Bollman, 1889)</tp:taxon-authority><tp:nomenclature-citation-list><tp:nomenclature-citation><tp:taxon-name>
                    <tp:taxon-name-part taxon-name-part-type="genus" reg="Fontaria">Fontaria</tp:taxon-name-part>
                    <tp:taxon-name-part taxon-name-part-type="species" reg="georgiana">georgiana</tp:taxon-name-part>
                  </tp:taxon-name><comment>Bollman, 1889a: 344. MALE HT (United States National Museum, USNM). United States: Georgia, Bibb County.</comment></tp:nomenclature-citation><tp:nomenclature-citation><tp:taxon-name>
                    <tp:taxon-name-part taxon-name-part-type="genus" reg="Fontaria">Fontaria</tp:taxon-name-part>
                    <tp:taxon-name-part taxon-name-part-type="species" reg="tallulah">tallulah</tp:taxon-name-part>
                  </tp:taxon-name><comment>Bollman, 1889a: 344. FEMALE HT (USNM). United States: Georgia, Habersham County. Synonymized by Hoffman, 1950b: 23.</comment></tp:nomenclature-citation><tp:nomenclature-citation><tp:taxon-name>
                    <tp:taxon-name-part taxon-name-part-type="genus" reg="Mimuloria">Mimuloria</tp:taxon-name-part>
                    <tp:taxon-name-part taxon-name-part-type="species" reg="furcifer">furcifer</tp:taxon-name-part>
                  </tp:taxon-name><comment>Chamberlin, 1940a: 282, fig. 1. MALE HT (USNM). United States: North Carolina, Buncombe County. Synonymized by Hoffman, 1950b: 23.</comment></tp:nomenclature-citation><tp:nomenclature-citation><tp:taxon-name>
                    <tp:taxon-name-part taxon-name-part-type="genus" reg="Mimuloria">Mimuloria</tp:taxon-name-part>
                    <tp:taxon-name-part taxon-name-part-type="species" reg="georgiana">georgiana</tp:taxon-name-part>
                  </tp:taxon-name><comment>– <xref ref-type="bibr" rid="B16">Loomis 1943</xref>: 402.</comment></tp:nomenclature-citation><tp:nomenclature-citation><tp:taxon-name>
                    <tp:taxon-name-part taxon-name-part-type="genus" reg="Dynoria">Dynoria</tp:taxon-name-part>
                    <tp:taxon-name-part taxon-name-part-type="species" reg="parvior">parvior</tp:taxon-name-part>
                  </tp:taxon-name><comment>Chamberlin, 1947: 10, fig. 4. MALE HT (USNM). United States: Georgia, Union County. Synonymized by Hoffman, 1950b: 23.</comment></tp:nomenclature-citation><tp:nomenclature-citation><tp:taxon-name>
                    <tp:taxon-name-part taxon-name-part-type="genus" reg="Cherokia">Cherokia</tp:taxon-name-part>
                    <tp:taxon-name-part taxon-name-part-type="species" reg="georgiana">georgiana</tp:taxon-name-part>
                  </tp:taxon-name><comment>– <xref ref-type="bibr" rid="B5">Chamberlin 1949</xref>a: 3.</comment></tp:nomenclature-citation><tp:nomenclature-citation><tp:taxon-name>
                    <tp:taxon-name-part taxon-name-part-type="genus" reg="Cherokia">Cherokia</tp:taxon-name-part>
                    <tp:taxon-name-part taxon-name-part-type="species" reg="georgiana">georgiana</tp:taxon-name-part>
                    <tp:taxon-name-part taxon-name-part-type="subspecies" reg="georgiana">georgiana</tp:taxon-name-part>
                  </tp:taxon-name><comment><xref ref-type="bibr" rid="B12">Hoffman 1960</xref>: 240, figs 3d, 4e, 5a, 6, 7. syn. nov.</comment></tp:nomenclature-citation><tp:nomenclature-citation><tp:taxon-name>
                    <tp:taxon-name-part taxon-name-part-type="genus" reg="Mimuloria">Mimuloria</tp:taxon-name-part>
                    <tp:taxon-name-part taxon-name-part-type="species" reg="ducilla">ducilla</tp:taxon-name-part>
                  </tp:taxon-name><comment>Chamberlin, 1939: 7, fig. 12. MALE HT (USNM). United States: North Carolina, Jackson County.</comment></tp:nomenclature-citation><tp:nomenclature-citation><tp:taxon-name>
                    <tp:taxon-name-part taxon-name-part-type="genus" reg="Mimuloria">Mimuloria</tp:taxon-name-part>
                    <tp:taxon-name-part taxon-name-part-type="species" reg="georgiana">georgiana</tp:taxon-name-part>
                  </tp:taxon-name><comment>(nec Bollman, 1889) – sensu Loomis, 1943: 402.</comment></tp:nomenclature-citation><tp:nomenclature-citation><tp:taxon-name>
                    <tp:taxon-name-part taxon-name-part-type="genus" reg="Cherokia">Cherokia</tp:taxon-name-part>
                    <tp:taxon-name-part taxon-name-part-type="species" reg="georgiana">georgiana</tp:taxon-name-part>
                    <tp:taxon-name-part taxon-name-part-type="subspecies" reg="ducilla">ducilla</tp:taxon-name-part>
                  </tp:taxon-name><comment><xref ref-type="bibr" rid="B12">Hoffman 1960</xref>: 255, figs 3b-e, 4f, 5b, 6, 7. syn. nov.</comment></tp:nomenclature-citation><tp:nomenclature-citation><tp:taxon-name>
                    <tp:taxon-name-part taxon-name-part-type="genus" reg="Cherokia">Cherokia</tp:taxon-name-part>
                    <tp:taxon-name-part taxon-name-part-type="species" reg="georgiana">georgiana</tp:taxon-name-part>
                    <tp:taxon-name-part taxon-name-part-type="subspecies" reg="latassa">latassa</tp:taxon-name-part>
                  </tp:taxon-name><comment>Hoffman, 1960: 257, figs 3a, c, 4a–e, 5c, d, 7. MALE HT (USNM). United States: Tennessee, Warren County. syn. nov.</comment></tp:nomenclature-citation></tp:nomenclature-citation-list></tp:nomenclature><tp:treatment-sec sec-type="notes" id="SECID0EBEAG"><title>Note.</title><p>For a complete taxonomic listing, see <xref ref-type="bibr" rid="B25">Means et al. (2021b)</xref>, Suppl. material <xref ref-type="supplementary-material" rid="S1">1</xref>.</p></tp:treatment-sec><tp:treatment-sec sec-type="diagnosis" id="SECID0EPEAG"><title>Diagnosis.</title><p>Adults in the genus <italic><tp:taxon-name><tp:taxon-name-part taxon-name-part-type="genus" reg="Cherokia">Cherokia</tp:taxon-name-part></tp:taxon-name></italic> are distinct from other rhysodesmine genera based on the following combination of characters: <bold>Body rings</bold>: dorsal surface of the metazonites with a noticeably wrinkly texture. Paranota horizontal and wide, with little downwards curvature, making the body appear flatter than other rhysodesmines. <bold>Gonopods</bold>: Telopodite sublinear in shape (Fig. <xref ref-type="fig" rid="F7">7</xref>), not distinctly curved or twisted as in the <tp:taxon-name><tp:taxon-name-part taxon-name-part-type="tribe">Apheloriini</tp:taxon-name-part></tp:taxon-name>. Telopodite with a cingulum. Acropodite with its apex appearing flat and truncated. Telopodite with a long acicular prefemoral process; not a stout, curved prefemoral process nor wholly lacking as in the <tp:taxon-name><tp:taxon-name-part taxon-name-part-type="tribe">Apheloriini</tp:taxon-name-part></tp:taxon-name>. <bold>Cyphopods</bold>: receptacle absent. <bold>Coloration</bold>: yellow to red hues in bimaculate, trimaculate and striped patterns (Fig. <xref ref-type="fig" rid="F10">10</xref>). Yellow trimaculate is the most frequent color morph (Fig. <xref ref-type="fig" rid="F1">1</xref>).</p></tp:treatment-sec><tp:treatment-sec><!--Section generated to contain objects referenced in tp:taxon-treatment.--><supplementary-material xmlns:xlink="http://www.w3.org/1999/xlink" id="S1" position="float" orientation="portrait" xlink:type="simple"><object-id content-type="doi" xlink:type="simple">10.3897/zookeys.1106.81386.suppl1</object-id><object-id content-type="zenodo_dep_id" xlink:type="simple">7077131</object-id><object-id content-type="arpha" xlink:type="simple">E22FC273-4532-591A-8F23-48C7132A08A1</object-id><label>Supplementary material 1</label><caption><p>Specimens used in the phylogenetic analysis</p></caption><statement content-type="dataType"><label>Data type</label><p>List of taxa and NCBI accession numbers</p></statement><statement content-type="notes"><label>Explanation note</label><p>List of specimens used in the phylogenetic analysis, with their localities and NCBI accession numbers.</p></statement><media xlink:href="zookeys-1106-141_article-81386__-s001.csv" mimetype="text" mime-subtype="csv" position="float" orientation="portrait" xlink:type="simple" id="oo_703824.csv"><uri content-type="original_file" xlink:type="simple">https://binary.pensoft.net/file/703824</uri></media><permissions><license xlink:type="simple"><license-p>This dataset is made available under the Open Database License (http://opendatacommons.org/licenses/odbl/1.0/). The Open Database License (ODbL) is a license agreement intended to allow users to freely share, modify, and use this Dataset while maintaining this same freedom for others, provided that the original source and author(s) are credited.</license-p></license></permissions><attrib specific-use="authors">Luisa Fernanda Vasquez-Valverde, Paul E. Marek</attrib></supplementary-material><fig id="F7" position="float" orientation="portrait"><object-id xmlns:xlink="http://www.w3.org/1999/xlink" content-type="doi" xlink:type="simple">10.3897/zookeys.1106.81386.figure7</object-id><object-id xmlns:xlink="http://www.w3.org/1999/xlink" content-type="arpha" xlink:type="simple">2ACF6F85-EFF7-5FA1-8F17-AB5BF89967B2</object-id><label>Figure 7.</label><caption><p>Scanning electron micrograph of a <italic><tp:taxon-name><tp:taxon-name-part taxon-name-part-type="genus" reg="Cherokia">Cherokia</tp:taxon-name-part><tp:taxon-name-part taxon-name-part-type="species" reg="georgiana">georgiana</tp:taxon-name-part></tp:taxon-name></italic> male gonopod. Medial view of specimen MPE04252 (<abbrev xmlns:xlink="http://www.w3.org/1999/xlink" xlink:title="Virginia Tech Insect Collection" id="ABBRID0ESVAE" xlink:type="simple">VTEC</abbrev>).</p></caption><graphic xmlns:xlink="http://www.w3.org/1999/xlink" xlink:href="zookeys-1106-141_article-81386__-g007.jpg" position="float" orientation="portrait" xlink:type="simple" id="oo_703818.jpg"><uri content-type="original_file" xlink:type="simple">https://binary.pensoft.net/fig/703818</uri></graphic></fig><fig id="F10" position="float" orientation="portrait"><object-id xmlns:xlink="http://www.w3.org/1999/xlink" content-type="doi" xlink:type="simple">10.3897/zookeys.1106.81386.figure10</object-id><object-id xmlns:xlink="http://www.w3.org/1999/xlink" content-type="arpha" xlink:type="simple">E18C6D6E-A953-5838-B3C2-79372C8ACDE9</object-id><label>Figure 10.</label><caption><p>Coloration patterns observed in <italic><tp:taxon-name><tp:taxon-name-part taxon-name-part-type="genus" reg="Cherokia">Cherokia</tp:taxon-name-part></tp:taxon-name></italic> Chamberlin, 1949. Bimaculate <bold>A</bold> MPE01512 (NC-MAC) <bold>B</bold> MPE04252 (GA-JAC) <bold>C</bold> MPE02181 (TN-MOR), trimaculate <bold>D</bold> MPE01508 (TN-SEV) <bold>E</bold> MPE01225 (TN-VBU) <bold>F</bold> MPE01227 (TN-VBU), and striped <bold>G</bold> MPE00505 (NC-HIG) <bold>H</bold> MPE04515 (SC-OCO) <bold>I</bold> MPE00501 (NC-HIG). All specimens are from the <abbrev xmlns:xlink="http://www.w3.org/1999/xlink" xlink:title="Virginia Tech Insect Collection" id="ABBRID0EZ1AE" xlink:type="simple">VTEC</abbrev>. Scale bars 10 mm.</p></caption><graphic xmlns:xlink="http://www.w3.org/1999/xlink" xlink:href="zookeys-1106-141_article-81386__-g010.jpg" position="float" orientation="portrait" xlink:type="simple" id="oo_703821.jpg"><uri content-type="original_file" xlink:type="simple">https://binary.pensoft.net/fig/703821</uri></graphic></fig><fig id="F1" position="float" orientation="portrait"><object-id xmlns:xlink="http://www.w3.org/1999/xlink" content-type="doi" xlink:type="simple">10.3897/zookeys.1106.81386.figure1</object-id><object-id xmlns:xlink="http://www.w3.org/1999/xlink" content-type="arpha" xlink:type="simple">E00E56BB-8EEB-5979-BEDB-4116F0DCDF66</object-id><label>Figure 1.</label><caption><p><italic><tp:taxon-name><tp:taxon-name-part taxon-name-part-type="genus" reg="Cherokia">Cherokia</tp:taxon-name-part><tp:taxon-name-part taxon-name-part-type="species" reg="georgiana">georgiana</tp:taxon-name-part></tp:taxon-name></italic> (Bollman, 1889), the wrinkled flat-backed millipede. Dorsal view of the whole body of specimen MPE04539 (Male, GA – White Co.) deposited in the Virginia Tech Insect Collection (<abbrev xmlns:xlink="http://www.w3.org/1999/xlink" xlink:title="Virginia Tech Insect Collection" id="ABBRID0ENDAC" xlink:type="simple">VTEC</abbrev>). The image shows the more common coloration for the species and the prominent wrinkles of the cuticle.</p></caption><graphic xmlns:xlink="http://www.w3.org/1999/xlink" xlink:href="zookeys-1106-141_article-81386__-g001.jpg" position="float" orientation="portrait" xlink:type="simple" id="oo_703812.jpg"><uri content-type="original_file" xlink:type="simple">https://binary.pensoft.net/fig/703812</uri></graphic></fig></tp:treatment-sec><ref-list><ref id="B16"><mixed-citation xmlns:xlink="http://www.w3.org/1999/xlink" xlink:type="simple"><person-group><name name-style="western"><surname>Loomis</surname><given-names>HF</given-names></name></person-group> (<year>1943</year>) <article-title>New cave and epigean millipeds of the United States, with notes on established species.</article-title><source>Bulletin of the Museum of Comparative Zoology</source><volume>92</volume>: <fpage>373</fpage>–<lpage>410</lpage>.</mixed-citation></ref><ref id="B5"><mixed-citation xmlns:xlink="http://www.w3.org/1999/xlink" xlink:type="simple"><person-group><name name-style="western"><surname>Chamberlin</surname><given-names>RV</given-names></name></person-group> (<year>1949</year>) <article-title>A new genus and four new species in the diplopod family <tp:taxon-name><tp:taxon-name-part taxon-name-part-type="family">Xystodesmidae</tp:taxon-name-part></tp:taxon-name>.</article-title><source>Proceedings of the Biological Society of Washington</source><volume>62</volume>: <fpage>3</fpage>–<lpage>6</lpage>.</mixed-citation></ref><ref id="B12"><mixed-citation xmlns:xlink="http://www.w3.org/1999/xlink" xlink:type="simple"><person-group><name name-style="western"><surname>Hoffman</surname><given-names>RL</given-names></name></person-group> (<year>1960</year>) <article-title>Revision of the Milliped Genus <italic><tp:taxon-name><tp:taxon-name-part taxon-name-part-type="genus">Cherokia</tp:taxon-name-part></tp:taxon-name></italic> (<tp:taxon-name><tp:taxon-name-part taxon-name-part-type="order">Polydesmida</tp:taxon-name-part></tp:taxon-name>: <tp:taxon-name><tp:taxon-name-part taxon-name-part-type="family">Xystodesmidae</tp:taxon-name-part></tp:taxon-name>).</article-title><source>Proceedings of the United States National Museum</source><volume>112</volume>(<issue>3436</issue>): <fpage>227</fpage>–<lpage>264</lpage><ext-link xlink:type="simple" ext-link-type="uri" xlink:href="http://repository.si.edu/xmlui/handle/10088/16695">http://repository.si.edu/xmlui/handle/10088/16695</ext-link> (May 26, 2021).</mixed-citation></ref><ref id="B25"><mixed-citation xmlns:xlink="http://www.w3.org/1999/xlink" xlink:type="simple"><person-group><name name-style="western"><surname>Means</surname><given-names>JC</given-names></name><name name-style="western"><surname>Hennen</surname><given-names>DA</given-names></name><name name-style="western"><surname>Tanabe</surname><given-names>T</given-names></name><name name-style="western"><surname>Marek</surname><given-names>PE</given-names></name></person-group> (<year>2021b</year>) Phylogenetic Systematics of the Millipede Family <tp:taxon-name><tp:taxon-name-part taxon-name-part-type="family">Xystodesmidae</tp:taxon-name-part></tp:taxon-name>. Insect Systematics and Diversity 5(2): e1. <ext-link xlink:type="simple" ext-link-type="doi" xlink:href="10.1093/isd/ixab003">https://doi.org/10.1093/isd/ixab003</ext-link></mixed-citation></ref></ref-list></tp:taxon-treatment>
