# Supplementary material for: ﻿Phylogenetic review of the millipede genus Cherokia Chamberlin, 1949 (Polydesmida, Xystodesmidae)
Source: Zookeys. 2022 Jun 20;1106:141–63. doi: 10.3897/zookeys.1106.81386 (PMC9848751; doi:10.3897/zookeys.1106.81386)
Supplement: Supplementary material 1 — Specimens used in the phylogenetic analysis [file zookeys-1106-141_article-81386__-s001.csv]

Specimen information						NCBI GenBank accession numbers
Taxon	Specimen #	State, County	Latitude	Longitude		CO1	16S	EF1a	fBox	RNAPol2
Cherokia georgiana	MMC0264	Virginia, Lee	36.73846	-82.87839		OL411500	OL435814	OL584527		ON081543
Cherokia georgiana	MMC0265	Virginia, Lee	36.73846	-82.87839		OL411501	OL435815	OL584528	OL677703	ON081544
Cherokia georgiana	MMC0269	Virginia, Lee	36.73846	-82.87839		OL411502	OL435816	OL584529	OL677704	ON081545
Cherokia georgiana	MPE00490	North Carolina, Macon	35.07875	-83.24715		OL411503	OL435817		OL677705
Cherokia georgiana	MPE00493	North Carolina, Macon	35.08157	-83.23599		OL411504	OL435818		OL677706
Cherokia georgiana	MPE00499	North Carolina, Macon	35.08157	-83.23599		OL411505	OL435819	OL584530	OL677707
Cherokia georgiana	MPE00501	North Carolina, Macon	35.08157	-83.23599		OL411506	OL435820	OL584531	OL677708
Cherokia georgiana	MPE00506	North Carolina, Macon	35.06815	-83.2386		OL411507	OL435821		OL677709
Cherokia georgiana	MPE00512	North Carolina, Macon	35.0517	-83.1933		OL411508	OL435822	OL584532	OL677710	ON081546
Cherokia georgiana	MPE00514	South Carolina, Oconee	34.90753	-83.18076		OL411509	OL435823	OL584533	OL677711	ON081547
Cherokia georgiana	MPE00517	South Carolina, Walhalla	34.81014	-83.12329		OL411510	OL435824		OL677712	ON081548
Cherokia georgiana	MPE00523	North Carolina, Jackson	35.16706	-83.03644		OL411511	OL435825		OL677713
Cherokia georgiana	MPE00535	Tennessee, Pioneer	36.37317	-84.2525		OL411512	OL435826	OL584534	OL677714	ON081549
Cherokia georgiana	MPE00540	Tennessee, Campbell	36.31748	-84.21465		OL411513	OL435827	OL584535		ON081550
Cherokia georgiana	MPE01258	Tennessee, Van Buren	35.66126	-85.3464		OL411514	OL435828	OL584536		ON081551
Cherokia georgiana	MPE01263	Alabama, Winston	34.09967	-87.31973		OL411515	OL435829	OL584537	OL677715
Cherokia georgiana	MPE01271	Georgia, Dawson	34.57043	-84.24454		OL411516	OL435830	OL584538	OL677716
Cherokia georgiana	MPE01272	Alabama, Madison	34.74383	-86.51136		OL411517	OL435831	OL584539	OL677717
Cherokia georgiana	MPE01308	Georgia, Dawson	34.55937	-84.24968		OL411518	OL435832	OL584540	OL677718	ON081552
Cherokia georgiana	MPE01336	Alabama, Winston	34.10174	-87.32034		OL411519	OL435833	OL584541	OL677719
Cherokia georgiana	MPE01473	North Carolina, Jackson	35.4938	-83.15572		OL411520	MN658225	MN719661	OL677720
Cherokia georgiana	MPE01508	Tennessee, Sevier	35.63609	-83.49378		OL411521	OL435834		OL677721	ON081553
Cherokia georgiana	MPE01512	North Carolina, Macon	35.07812	-83.24668		OL411522	OL435835	OL584542	OL677722
Cherokia georgiana	MPE01532	South Carolina, Greenville	35.18396	-82.42769		OL411523	OL435836	OL584543	OL677723	ON081554
Cherokia georgiana	MPE01547	North Carolina, Haywood	35.58614	-83.07365		OL411524	OL435837	OL584544	OL677724
Cherokia georgiana	MPE01585	Georgia, Rabun	34.7402	-83.39213		OL411525	OL435838	OL584545	OL677725
Cherokia georgiana	MPE01822	Georgia, Rabun	34.84465	-83.58818		OL411526	OL435839	OL584546	OL677726	ON081555
Cherokia georgiana	MPE02181	Tennessee, Morgan	36.06981	-84.66313		OL411527	OL435840	OL584547	OL677727	ON081556
Cherokia georgiana	MPE02360	Georgia, Floyd	34.56287	-85.06811		OL411528	OL435841	OL584548	OL677728
Cherokia georgiana	MPE02683	Tennessee, Dickson	36.10172	-87.28539		OL411529	OL435842	OL584549	OL677729
Cherokia georgiana	MPE02700	Tennessee, Dickson	36.10172	-87.28539		OL411530	OL435843	OL584550	OL677730
Cherokia georgiana	MPE02702	Tennessee, Dickson	36.10172	-87.28539		OL411531	OL435844	OL584551	OL677731	ON081557
Cherokia georgiana	MPE02823	Tennessee, Morgan	36.13206	-84.4978		OL411532	OL435845	OL584552	OL677732	ON081558
Cherokia georgiana	MPE03167	Kentucky, Pulaski	36.91564	-84.51827		OL411533	OL435846	OL584553	OL677733	ON081559
Cherokia georgiana	MPE03215	Kentucky, Pulaski	36.91564	-84.51827		OL411534	OL435847	OL584554	OL677734	ON081560
Cherokia georgiana	MPE03216	Kentucky, Pulaski	36.91564	-84.51827		OL411535	OL435848	OL584555	OL677735	ON081561
Cherokia georgiana	MPE03234	Kentucky, Pike	37.46902	-82.54621		OL411536	OL435849	OL584556	OL677736	ON081562
Cherokia georgiana	MPE03252	Kentucky, Knott	37.23148	-83.00081		OL411537	OL435850	OL584557	OL677737	ON081563
Cherokia georgiana	MPE03316	Georgia, Towns	34.83647	-83.77109				OL584558	OL677738
Cherokia georgiana	MPE03318	Georgia, Towns	34.83326	-83.77644		OL411538	OL435851		OL677739	ON081565
Cherokia georgiana	MPE03331	Georgia, Union	34.84084	-83.80223		OL411539	OL435852	OL584559	OL677740
Cherokia georgiana	MPE03692	Georgia, Tift	34.39251	-83.53917		OL411540	OL435853	OL584560	OL677741
Cherokia georgiana	MPE03902	Georgia, Barrow	34.0254	-83.695		OL411541	OL435854		OL677742
Cherokia georgiana	MPE03992	Virginia, Wise	36.91761	-82.44585		OL411542	OL435855	OL584561	OL677743	ON081566
Cherokia georgiana	MPE04252	Georgia, Jackson	34.11667	-83.59278		OL411543	OL435856	OL584562	OL677744
Cherokia georgiana	MPE04345	Georgia, Lumpkin	34.675	-84.0015		OL411544	OL435857		OL677745
Cherokia georgiana	MPE04356	Georgia, Towns	34.9538	-83.8359		OL411545	OL435858		OL677746
Cherokia georgiana	MPE04365	Georgia, Lumpkin	34.7078	-83.915		OL411546	OL435859	OL584563	OL677747	ON081567
Cherokia georgiana	MPE04376	Georgia, Rabun	34.7391	-83.3887		OL411547	OL435860		OL677748
Cherokia georgiana	MPE04383	Georgia, Rabun	34.8813	-83.3539		OL411548	OL435861	OL584564	OL677749
Cherokia georgiana	MPE04408	Georgia, Towns	34.9256	-83.7776		OL411549	OL435862		OL677750	ON081568
Cherokia georgiana	MPE04422	Georgia, Union	34.7701	-83.9163		OL411550	OL435863	OL584565	OL677751
Cherokia georgiana	MPE04515	South Carolina, Oconee	34.8968	-83.1896		OL411551	OL435864		OL677752	ON081569
Cherokia georgiana	MPE04539	Georgia, White	34.7262	-83.7216		OL411552	OL435865	OL584566	OL677753
Cherokia georgiana	MPE04550	South Carolina, Oconee	35.9427	-83.0866		OL411553	OL435866	OL584567	OL677754
Cherokia georgiana	MPE04551	South Carolina, Oconee	34.9427	-83.0866		OL411554	OL435867		OL677755	ON081570
Cherokia georgiana	MPE04552	South Carolina, Oconee	34.9427	-83.0866		OL411555	OL435868		OL677756	ON081571
Cherokia georgiana	MPE04558	Georgia, White	34.692	-83.7674		OL411556	OL435869		OL677757	ON081572
Cherokia georgiana	MPE04662	Alabama, Madison	34.7477	-86.5305		OL411557	OL435870	OL584568	OL677758
Cherokia georgiana	MPE04808	Tennessee, Sevier	35.7045	-83.5247		OL411558	OL435871		OL677759
Cherokia georgiana	MPE04820	Tennessee, Sevier	35.7289	-83.4064		OL411559	OL435872	OL584569	OL677760	ON081573
Cherokia georgiana	MPE05011	North Carolina, Monroe	35.4632	-84.0279		OL411560	OL435873		OL677761	ON081574
Cherokia georgiana	MPE05012	North Carolina, Graham	35.3488	-83.9768		OL411561	OL435874	OL584570	OL677762	ON081575
Cherokia georgiana	MPE05013	North Carolina, Graham	36.3579	-83.7185		OL411562	OL435875	OL584571	OL677763
Cherokia georgiana	MPE05014	North Carolina, Yancey	35.7648	-82.2651		OL411563	OL435876		OL677764	ON081576
Cherokia georgiana	MPE05052	Alabama, Macon	32.51455	-85.61167		OL411564	OL435877		OL677765	ON081577
Cherokia georgiana	MPE05057	Georgia, Lamar	33.12607	-84.13859		OL411565	OL435878		OL677766
Cherokia georgiana	MPE05058	Georgia, Lamar	33.12607	-84.13859		OL411566	OL435879	OL584572	OL677767	ON081578
Cherokia georgiana	MPE05059	Georgia, Lamar	33.12607	-84.13859		OL411567	OL435880	OL584573
Cherokia georgiana	MPE05064	Alabama, Macon	32.4871	-85.60289		OL411568	OL435881	OL584574	OL677768	ON081579
Cherokia georgiana	MPE05071	Alabama, Macon	32.4871	-85.60289		OL411569	OL435882	OL584575	OL677769	ON081580
Cherokia georgiana	MPE05087	Alabama, Macon	32.4906	-85.99154		OL411570	OL435883	OL584576	OL677770	ON081581
Cherokia georgiana	MPE05088	Alabama, Macon	32.48949	-85.60178		OL411571	OL435884	OL584577	OL677771	ON081582
Cherokia georgiana	MPE05090	Georgia, Harris	32.62842	-84.99641		OL411572	OL435885		OL677772	ON081583
Cherokia georgiana	MPE05093	Alabama, Tallapoosa	32.59872	-85.81039		OL411573	OL435886		OL677773	ON081584
Cherokia georgiana	MPE05094	Alabama, Tallapoosa	32.59872	-85.81039		OL411574	OL435887	OL584578	OL677774
Cherokia georgiana	MPE05095	Alabama, Tallapoosa	32.59872	-85.81039		OL411575	OL435888	OL584579	OL677775	ON081585
Cherokia georgiana	SPC000009	Tennessee, Cumberland	35.90401	-84.99195		OL411576	OL435889	OL584580	OL677776	ON081586
Cherokia georgiana	SPC000035	North Carolina, Graham	35.3487	-83.9766		OL411577	OL435890		OL677777
Cherokia georgiana	SPC000045	South Carolina, Greenville	35.11707	-82.63942		OL411578	OL435891		OL677778	ON081587
Cherokia georgiana	SPC000050	Georgia, Lumpkin	34.70749	-83.91617		OL411579	OL435892	OL584581	OL677779	ON081588
Cherokia georgiana	SPC000053	Georgia, Murray	34.75646	-84.70615		OL411580	OL435893	OL584582	OL677780	ON081589
Cherokia georgiana	SPC000054	Georgia, Murray	34.75646	-84.70615		OL411581	OL435894	OL584583	OL677781	ON081590
Cherokia georgiana	SPC000056	Georgia, Murray	34.75646	-84.70615		OL411582	OL435895	OL584584	OL677782
Cherokia georgiana	SPC000060	Alabama, Marshall	34.38539	-86.19906		OL411583	OL435896	OL584585	OL677783
Cherokia georgiana	SPC000061	Alabama, Marshall	34.38539	-86.19906		OL411584	OL435897	OL584586	OL677784
Cherokia georgiana	SPC000062	Alabama, Marshall	34.38539	-86.19906		OL411585	OL435898	OL584587	OL677785
Cherokia georgiana	SPC000064	Alabama, Jackson	34.64966	-85.94576		OL411586	OL435899	OL584588	OL677786
Cherokia georgiana	SPC000073	Alabama, Jackson	34.60658	-86.11101		MF953694	DQ490654	MF953777	OL677787
Cherokia georgiana	SPC000174	Kentucky, Harlan	36.92358	-83.22477		OL411587	OL435900	OL584589	OL677788	ON081591
Cherokia georgiana	SPC000307	Virginia, Dickenson	37.29292	-82.30893		OL411588	OL435901	OL584590	OL677789	ON081592
Cherokia georgiana	SPC000354	North Carolina, Macon	35.06337	-83.43687		MF953726	DQ490695	MF953802	OL677790	ON081593
Cherokia georgiana	SPC000469	Alabama, Jackson	34.64966	-85.94576		OL411589	OL435902	OL584591	OL677791
Cherokia georgiana	SPC000477	Tennessee, Wilson	36.07506	-86.31454		OL411590	OL435903	OL584592	OL677792	ON081594
Cherokia georgiana	SPC000490	Tennessee, Davidson	36.05945	-86.80724		OL411591	OL435904	OL584593	OL677793	ON081595
Cherokia georgiana	SPC000597	Kentucky, McCreary	36.8342	-84.3397		OL411592	OL435905	OL584594	OL677794	ON081596
Cherokia georgiana	SPC000604	Kentucky, Whitley	36.84121	-84.34126		OL411593	OL435906	OL584595	OL677795	ON081597
Cherokia georgiana	SPC000790	Kentucky, Harlan	36.73285	-83.22161		OL411594	OL435907	OL584596	OL677796	ON081598
Cherokia georgiana	SPC000892	North Carolina, Graham	35.34608	-83.96907		OL411595	OL435908	OL584597	OL677797
Cherokia georgiana	SPC000897	North Carolina, Macon	35.18037	-83.56044		OL411596	OL435909	OL584598	OL677798	ON081599
Cherokia georgiana	SPC000903	North Carolina, Macon	35.26787	-83.57239		OL411597	OL435910	OL584599	OL677799
Cherokia georgiana	SPC000911	Tennessee, Monroe	35.46322	-84.0276		OL411598	OL435911	OL584600	OL677800	ON081600
Cherokia georgiana	SPC000917	North Carolina, Graham	35.3576	-83.7183		OL411599	OL435912	OL584601	OL677801
Cherokia georgiana	SPC000975	Alabama, Lawrence	34.3376	-87.384		OL411600	OL435913	OL584602	OL677802
Cherokia georgiana	SPC001108	Tennessee, Cocke	35.7517	-83.2068		OL411601	OL435914	OL584603	OL677803
Cherokia georgiana	SPC001124	Alabama, Calhoun	33.58338	-85.73607		OL411602	OL435915		OL677804	ON081601
Pleuroloma cala	MTX0221	Florida, County	29.1546	-81.5658		MF953688	MF953669	MF953772	OL677805	ON081602
Pleuroloma plana	SPC000119	Florida, Liberty	30.5791	-84.9417		MF953698	DQ490659	MF953780	OL677806	ON081603
Pleuroloma flavipes	SPC000338	Kentucky, Bell	36.9289	-83.1914		MF953724	DQ490692	MF953800	OL677807
