# Supplementary material for: ﻿Phylogenetic review of the millipede genus Cherokia Chamberlin, 1949 (Polydesmida, Xystodesmidae)
Source: Zookeys. 2022 Jun 20;1106:141–63. doi: 10.3897/zookeys.1106.81386 (PMC9848751; doi:10.3897/zookeys.1106.81386)
Supplement: Supplementary material 2 — Cherokiageorgiana specimens examined [file zookeys-1106-141_article-81386__-s002.csv]

catalogNumber	individualCount	sex	lifeStage	recordNumber	recordedBy	eventDate	habitat	locality	county	stateProvince	country	minimumElevationInMeters	decimalLatitude	decimalLongitude	coordinateUncertaintyInMeters	genus	specificEpithet	scientificNameAuthorship	scientificName	family	order	class	phylum	kingdom	preparations	institutionCode	collectionCode	identifiedBy	dateIdentified	typeStatus
	1	Male	Adult		H. E. Evans	1948-04-04		Steele	St. Clair	Alabama	USA		33.93982	-86.201644	2011	Cherokia	gerogiana	(Bollman, 1889)	Cherokia georgiana	Xystodesmidae	Polydesmida	Diplopoda	Arthropoda	Animalia	whole animal, 70% isopropanol	RLH
	1	Male	Adult		G. E. Ball	1950-06-29		Kings Cove	Lawrence	Alabama	USA		32.202641	-86.997209	3036	Cherokia	gerogiana	(Bollman, 1889)	Cherokia georgiana	Xystodesmidae	Polydesmida	Diplopoda	Arthropoda	Animalia	whole animal, 70% isopropanol	RLH
	1	Male	Adult		R. L. Hoffman & L. Hubricht	1953-06-10		3.6 miles nonrth of Brent	Bibb	Alabama	USA		32.966731	-87.168151	2005	Cherokia	gerogiana	(Bollman, 1889)	Cherokia georgiana	Xystodesmidae	Polydesmida	Diplopoda	Arthropoda	Animalia	whole animal, 70% isopropanol	RLH
	1	Female	Adult		R. L. Hoffman & L. Hubricht	1953-06-10		Oak Mountain, 3 miles east of Acton	Shelby	Alabama	USA		33.356211	-86.754818	2027	Cherokia	gerogiana	(Bollman, 1889)	Cherokia georgiana	Xystodesmidae	Polydesmida	Diplopoda	Arthropoda	Animalia	whole animal, 70% isopropanol	RLH
	2	1M, 1F	Adult		L. Hubricht	1954-05-06		Bluff on Little Uchee Creek, 17 miles southeast of Opelika (1.7 miles)	Lee	Alabama	USA		32.610738	-85.326997	2054	Cherokia	gerogiana	(Bollman, 1889)	Cherokia georgiana	Xystodesmidae	Polydesmida	Diplopoda	Arthropoda	Animalia	whole animal, 70% isopropanol	RLH
	1	Male	Adult		R. L. Hoffman & L. Hubricht	1954-05-06		1.5 miles south of Guntersville	Marshall	Alabama	USA		34.336386	-86.294704	2024	Cherokia	gerogiana	(Bollman, 1889)	Cherokia georgiana	Xystodesmidae	Polydesmida	Diplopoda	Arthropoda	Animalia	whole animal, 70% isopropanol	RLH
	2	Male	Adult		R. L. Hoffman & L. Hubricht	1954-05-06		2.7 miles north of Sylacauga	Talladega	Alabama	USA		33.21235	-86.251641	2011	Cherokia	gerogiana	(Bollman, 1889)	Cherokia georgiana	Xystodesmidae	Polydesmida	Diplopoda	Arthropoda	Animalia	whole animal, 70% isopropanol	RLH
	1	Female	Adult		R. L. Hoffman & L. Hubricht	1954-05-07		6 miles southeast of Sylacauga	Talladega	Alabama	USA		33.111587	-86.17809	2068	Cherokia	gerogiana	(Bollman, 1889)	Cherokia georgiana	Xystodesmidae	Polydesmida	Diplopoda	Arthropoda	Animalia	whole animal, 70% isopropanol	RLH
	1	Male	Adult		R. L. Hoffman & L. Hubricht	1954-05-07		Renfroe Mountain, east of Renfroe	Talladega	Alabama	USA		33.422886	-86.198863	2016	Cherokia	gerogiana	(Bollman, 1889)	Cherokia georgiana	Xystodesmidae	Polydesmida	Diplopoda	Arthropoda	Animalia	whole animal, 70% isopropanol	RLH
	8	4M, 4F	Adult		R. L. Hoffman & L. Hubricht	1954-05-08		Huntsville Mountain, 800 feet, 4 miles south of Huntsville	Madison	Alabama	USA		34.67148	-86.516934	2034	Cherokia	gerogiana	(Bollman, 1889)	Cherokia georgiana	Xystodesmidae	Polydesmida	Diplopoda	Arthropoda	Animalia	whole animal, 70% isopropanol	RLH
	2	Female	Adult		R. L. Hoffman & L. Hubricht	1954-05-08		3 miles south of Cheaha State Park	Talladega	Alabama	USA		33.427013	-85.927101	2007	Cherokia	gerogiana	(Bollman, 1889)	Cherokia georgiana	Xystodesmidae	Polydesmida	Diplopoda	Arthropoda	Animalia	whole animal, 70% isopropanol	RLH
	4	1M, 3F	Adult		R. L. Hoffman & L. Hubricht	1957-06-18		Keel Mountain near Paint Rock	Jackson	Alabama	USA		34.641368	-86.338573	2018	Cherokia	gerogiana	(Bollman, 1889)	Cherokia georgiana	Xystodesmidae	Polydesmida	Diplopoda	Arthropoda	Animalia	whole animal, 70% isopropanol	RLH
	6	Male	Adult		R. L. Hoffman & L. Hubricht	1957-06-18		Scott Cave, 5.5 miles nonrtheast of Maysville	Madison	Alabama	USA		34.838597	-86.429236	2006	Cherokia	gerogiana	(Bollman, 1889)	Cherokia georgiana	Xystodesmidae	Polydesmida	Diplopoda	Arthropoda	Animalia	whole animal, 70% isopropanol	RLH
	3	2M, 1F	Adult		R. L. Hoffman & L. Hubricht	1957-06-19		Near Blowing Cave, 5 miles southeast of Limrock	Jackson	Alabama	USA		34.614787	-86.132474	2035	Cherokia	gerogiana	(Bollman, 1889)	Cherokia georgiana	Xystodesmidae	Polydesmida	Diplopoda	Arthropoda	Animalia	whole animal, 70% isopropanol	RLH
	2	1M, 1F	Adult		R. L. Hoffman & L. Hubricht	1957-06-19		North side of Poorhouse Mountain, 2 miles west of Scottsburo	Jackson	Alabama	USA		34.672585	-86.070258	2076	Cherokia	gerogiana	(Bollman, 1889)	Cherokia georgiana	Xystodesmidae	Polydesmida	Diplopoda	Arthropoda	Animalia	whole animal, 70% isopropanol	RLH
	1	Male	Adult		R. L. Hoffman & L. Hubricht	1957-06-20		Side of Sand Mountain, 1200 feet, 0.8 miles west of Fabius	Jackson	Alabama	USA		34.810914	-85.791609	2050	Cherokia	gerogiana	(Bollman, 1889)	Cherokia georgiana	Xystodesmidae	Polydesmida	Diplopoda	Arthropoda	Animalia	whole animal, 70% isopropanol	RLH
	18	8M, 10F	Adult		C. F. Baker	1897-00-00		Auburn	Lee	Alabama	USA		32.609857	-85.480782	2024	Cherokia	gerogiana	(Bollman, 1889)	Cherokia georgiana	Xystodesmidae	Polydesmida	Diplopoda	Arthropoda	Animalia	whole animal, 70% isopropanol	USNM
	4	Male	Adult		R. L. Hoffman & L. Hubricht	1953-06-00		top of Cheaha Mountain	Cleburne	Alabama	USA		33.485219	-85.808415	2014	Cherokia	gerogiana	(Bollman, 1889)	Cherokia georgiana	Xystodesmidae	Polydesmida	Diplopoda	Arthropoda	Animalia	whole animal, 70% isopropanol	RLH
	2	Female	Adult		L. M. Underwood	1905-03-01		Tallulah Falls	Habersham	Georgia	USA		34.73065	-83.394332	2062	Cherokia	gerogiana	(Bollman, 1889)	Cherokia georgiana	Xystodesmidae	Polydesmida	Diplopoda	Arthropoda	Animalia	whole animal, 70% isopropanol	USNM				Types of Fontaria tallulah
	10	6M, 4F	Adult		O. F. Cook	1928-10-10		Tallulah Falls	Habersham	Georgia	USA		34.73065	-83.394332	2062	Cherokia	gerogiana	(Bollman, 1889)	Cherokia georgiana	Xystodesmidae	Polydesmida	Diplopoda	Arthropoda	Animalia	whole animal, 70% isopropanol	USNM
	2	Female	Adult		R. L. Hoffman	1949-07-17		Tallulah Falls	Habersham	Georgia	USA		34.73065	-83.394332	2062	Cherokia	gerogiana	(Bollman, 1889)	Cherokia georgiana	Xystodesmidae	Polydesmida	Diplopoda	Arthropoda	Animalia	whole animal, 70% isopropanol	RLH
	3	1M, 2F	Adult		R. L. Hoffman	1949-07-27		Glade Mountain, about 5 miles south of Highlands, North Carolina	Rabun	Georgia	USA		35.004629	-83.134039	2065	Cherokia	gerogiana	(Bollman, 1889)	Cherokia georgiana	Xystodesmidae	Polydesmida	Diplopoda	Arthropoda	Animalia	whole animal, 70% isopropanol	RLH
	1	Male	Adult		L. Hubricht	1953-06-01		Unicoi Gap, 2950 feet, south of Presley	Towns	Georgia	USA		34.800927	-83.742955	2032	Cherokia	gerogiana	(Bollman, 1889)	Cherokia georgiana	Xystodesmidae	Polydesmida	Diplopoda	Arthropoda	Animalia	whole animal, 70% isopropanol	RLH
	11	Male	Adult		L. Hubricht	1953-06-07		Enota Galde Picnic Area, east of Brasstown Bald	Rabun	Georgia	USA		34.838307	-83.770354	2063	Cherokia	gerogiana	(Bollman, 1889)	Cherokia georgiana	Xystodesmidae	Polydesmida	Diplopoda	Arthropoda	Animalia	whole animal, 70% isopropanol	RLH
	1	Male	Adult		P. J. Darlington	1954-06-23		Brasstown Bald	Rabun	Georgia	USA		34.874199	-83.810652	2033	Cherokia	gerogiana	(Bollman, 1889)	Cherokia georgiana	Xystodesmidae	Polydesmida	Diplopoda	Arthropoda	Animalia	whole animal, 70% isopropanol	RLH
	1	Male	Adult		J. T. Darlington	1954-06-23		Rabun Bald	Rabun	Georgia	USA		34.965646	-83.299877	2042	Cherokia	gerogiana	(Bollman, 1889)	Cherokia georgiana	Xystodesmidae	Polydesmida	Diplopoda	Arthropoda	Animalia	whole animal, 70% isopropanol	RLH
	4	2M, 2F	Adult		R. L. Hoffman	1958-07-11		Rabun Beach, 5 miles west of Lakemont	Rabun	Georgia	USA		34.766496	-83.502185	2052	Cherokia	gerogiana	(Bollman, 1889)	Cherokia georgiana	Xystodesmidae	Polydesmida	Diplopoda	Arthropoda	Animalia	whole animal, 70% isopropanol	RLH
	4	1M, 3F	Adult		R. L. Hoffman	1958-07-11		West side of Dicks Creek Gap	Towns	Georgia	USA		34.911759	-83.6185	2042	Cherokia	gerogiana	(Bollman, 1889)	Cherokia georgiana	Xystodesmidae	Polydesmida	Diplopoda	Arthropoda	Animalia	whole animal, 70% isopropanol	RLH
	3	1M, 2F	Adult		R. L. Hoffman	1958-07-16		Cool Springs Picnic Area, 7 miles northeast of Toccoa.	Stephens	Georgia	USA		34.649097	-83.245173	2057	Cherokia	gerogiana	(Bollman, 1889)	Cherokia georgiana	Xystodesmidae	Polydesmida	Diplopoda	Arthropoda	Animalia	whole animal, 70% isopropanol	RLH
	6	3M, 3F	Adult		R. L. Hoffman	1958-07-30		Cool Springs Picnic Area, 7 miles northeast of Toccoa.	Stephens	Georgia	USA		34.649097	-83.245173	2057	Cherokia	gerogiana	(Bollman, 1889)	Cherokia georgiana	Xystodesmidae	Polydesmida	Diplopoda	Arthropoda	Animalia	whole animal, 70% isopropanol	RLH
	1	Female	Adult		R. L. Hoffman	1958-08-02		Panther Creek Picnic Area, 4 miles south of Tallulah Falls.	Habersham	Georgia	USA		34.677809	-83.374886	2028	Cherokia	gerogiana	(Bollman, 1889)	Cherokia georgiana	Xystodesmidae	Polydesmida	Diplopoda	Arthropoda	Animalia	whole animal, 70% isopropanol	RLH
	2	1M, 1F	Adult		L. M. Underwood	1887-00-00		Macon	Bibb	Georgia	USA		32.840695	-83.632402	2027	Cherokia	gerogiana	(Bollman, 1889)	Cherokia georgiana	Xystodesmidae	Polydesmida	Diplopoda	Arthropoda	Animalia	whole animal, 70% isopropanol	USNM				Types of Fontaria georgiana
	4	Male	Adult		W. T. Davis	1910-07-00		Clayton	Rabun	Georgia	USA		34.878148	-83.400993	2053	Cherokia	gerogiana	(Bollman, 1889)	Cherokia georgiana	Xystodesmidae	Polydesmida	Diplopoda	Arthropoda	Animalia	whole animal, 70% isopropanol	AMNH
	3	1M, 2F	Adult		J. A. Fowler & R. L. Hoffman	1946-06-23		Pine Mountain State Park	Bell	Kentucky	USA		36.800086	-83.566582	2021	Cherokia	gerogiana	(Bollman, 1889)	Cherokia georgiana	Xystodesmidae	Polydesmida	Diplopoda	Arthropoda	Animalia	whole animal, 70% isopropanol	RLH
	3	Male	Adult		R. L. Hoffman & L. Hubricht	1950-06-22		Kentucky Ridge State Forest near Pineville	Bell	Kentucky	USA		36.732967	-83.754059	2001	Cherokia	gerogiana	(Bollman, 1889)	Cherokia georgiana	Xystodesmidae	Polydesmida	Diplopoda	Arthropoda	Animalia	whole animal, 70% isopropanol	RLH
	3	1M, 2F	Adult		R. L. Hoffman & L. Hubricht	1952-05-26		1 mile northwest of Baldrock	Laurel	Kentucky	USA		37.000615	-84.296384	2016	Cherokia	gerogiana	(Bollman, 1889)	Cherokia georgiana	Xystodesmidae	Polydesmida	Diplopoda	Arthropoda	Animalia	whole animal, 70% isopropanol	RLH
	1	Male	Adult		W. L. Necker	1946-06-00		Pine Mountain	Harlan	Kentucky	USA		36.948702	-83.182117	2016	Cherokia	gerogiana	(Bollman, 1889)	Cherokia georgiana	Xystodesmidae	Polydesmida	Diplopoda	Arthropoda	Animalia	whole animal, 70% isopropanol	CNHM
	8	6M, 2F	Adult		R. L. Hoffman	1949-07-28		Soco Gap Falls, 10 miles east of Cherokee	Jackson	North Carolina	USA		35.495379	-83.156255	2015	Cherokia	gerogiana	(Bollman, 1889)	Cherokia georgiana	Xystodesmidae	Polydesmida	Diplopoda	Arthropoda	Animalia	whole animal, 70% isopropanol	RLH
	3	Male	Adult		R. L. Hoffman	1949-07-28		Weeser Bald	Macon	North Carolina	USA		35.277037	-83.577386	2005	Cherokia	gerogiana	(Bollman, 1889)	Cherokia georgiana	Xystodesmidae	Polydesmida	Diplopoda	Arthropoda	Animalia	whole animal, 70% isopropanol	RLH
	2	Male	Adult		L. Hubricht	1950-06-22		Smokemont Camp Ground, 6 miles north of Cherokee	Swain	North Carolina	USA		35.553432	-83.308486	2038	Cherokia	gerogiana	(Bollman, 1889)	Cherokia georgiana	Xystodesmidae	Polydesmida	Diplopoda	Arthropoda	Animalia	whole animal, 70% isopropanol	RLH
	2	Male	Adult		L. Hubricht	1951-05-06		8 miles southwest of Bryson City	Swain	North Carolina	USA		35.348834	-83.548083	2012	Cherokia	gerogiana	(Bollman, 1889)	Cherokia georgiana	Xystodesmidae	Polydesmida	Diplopoda	Arthropoda	Animalia	whole animal, 70% isopropanol	RLH
	3	1M, 2F	Adult		L. Hubricht	1951-05-07		base of Cliff Ridge at Nantahala	Swain	North Carolina	USA		35.288147	-83.666558	10776	Cherokia	gerogiana	(Bollman, 1889)	Cherokia georgiana	Xystodesmidae	Polydesmida	Diplopoda	Arthropoda	Animalia	whole animal, 70% isopropanol	RLH
	3	Male	Adult		L. Hubricht	1951-05-08		Near Blowing Sprinng, 3 miles north of Nantahala	Swain	North Carolina	USA		35.321372	-83.631529	2008	Cherokia	gerogiana	(Bollman, 1889)	Cherokia georgiana	Xystodesmidae	Polydesmida	Diplopoda	Arthropoda	Animalia	whole animal, 70% isopropanol	RLH
	6	Male	Adult		C. E. Wood Jr. & C.L. Rodgers	1952-06-05		Buck Creek	Clay	North Carolina	USA		35.123498	-83.619692	2058	Cherokia	gerogiana	(Bollman, 1889)	Cherokia georgiana	Xystodesmidae	Polydesmida	Diplopoda	Arthropoda	Animalia	whole animal, 70% isopropanol	RLH
	14	8M, 6F	Adult		T. Howell, M. J. Westfall & R. L. Hoffman	1952-06-13		Heintooga Ridge, 8 miles northeast of Smokemount	Swain	North Carolina	USA		35.555933	-83.203481	2009	Cherokia	gerogiana	(Bollman, 1889)	Cherokia georgiana	Xystodesmidae	Polydesmida	Diplopoda	Arthropoda	Animalia	whole animal, 70% isopropanol	RLH
	1	Female	Adult		T. Howell	1952-07-20		Glade Gap, 3673 feet	Clay	North Carolina	USA		35.067036	-83.629331	2083	Cherokia	gerogiana	(Bollman, 1889)	Cherokia georgiana	Xystodesmidae	Polydesmida	Diplopoda	Arthropoda	Animalia	whole animal, 70% isopropanol	RLH
	3	1M, 2F	Adult		T. Howell	1952-07-20		Tuni Gap	Clay	North Carolina	USA		35.155647	-83.694614	2027	Cherokia	gerogiana	(Bollman, 1889)	Cherokia georgiana	Xystodesmidae	Polydesmida	Diplopoda	Arthropoda	Animalia	whole animal, 70% isopropanol	RLH
	5	4M, 1F	Adult		L. Hubricht	1953-06-13		Wayah Bald	Macon	North Carolina	USA		35.18037	-83.56044	2005	Cherokia	gerogiana	(Bollman, 1889)	Cherokia georgiana	Xystodesmidae	Polydesmida	Diplopoda	Arthropoda	Animalia	whole animal, 70% isopropanol	RLH
	6	Male	Adult		T. Howell, M. J. Westfall & R. L. Hoffman	1953-06-13		Looking Glass Creek	Transylvania	North Carolina	USA		35.291392	-82.770037	2008	Cherokia	gerogiana	(Bollman, 1889)	Cherokia georgiana	Xystodesmidae	Polydesmida	Diplopoda	Arthropoda	Animalia	whole animal, 70% isopropanol	RLH
	1	Male	Adult		M. J. Westfall	1953-08-18		Waynesville	Haywood	North Carolina	USA		35.488714	-82.988748	2011	Cherokia	gerogiana	(Bollman, 1889)	Cherokia georgiana	Xystodesmidae	Polydesmida	Diplopoda	Arthropoda	Animalia	whole animal, 70% isopropanol	RLH
	1	Female	Adult		R. L. Hoffman	1954-06-18		White oak, Bottom	Clay	North Carolina	USA		34.989592	-83.87801	2007	Cherokia	gerogiana	(Bollman, 1889)	Cherokia georgiana	Xystodesmidae	Polydesmida	Diplopoda	Arthropoda	Animalia	whole animal, 70% isopropanol	RLH
	3	Male	Adult		R. Highton	1955-07-20		Mount Sterling, 4800 feet	Haywood	North Carolina	USA		35.708316	-83.130311	2000	Cherokia	gerogiana	(Bollman, 1889)	Cherokia georgiana	Xystodesmidae	Polydesmida	Diplopoda	Arthropoda	Animalia	whole animal, 70% isopropanol	RLH
	3	2M, 1F	Adult		R. Highton	1955-07-21		Cove Creek Gap, 4000 feet	Haywood	North Carolina	USA		35.632981	-83.045093	2030	Cherokia	gerogiana	(Bollman, 1889)	Cherokia georgiana	Xystodesmidae	Polydesmida	Diplopoda	Arthropoda	Animalia	whole animal, 70% isopropanol	RLH
	3	Female	Adult		A. Van Pelt	1955-07-25		Santeetlah Creek Road, 3600 feet	Graham	North Carolina	USA		35.341394	-83.999891	2040	Cherokia	gerogiana	(Bollman, 1889)	Cherokia georgiana	Xystodesmidae	Polydesmida	Diplopoda	Arthropoda	Animalia	whole animal, 70% isopropanol	RLH
	1	Female	Adult		J. T. Darlington	1955-08-21		White oak, Bottom	Clay	North Carolina	USA		34.989592	-83.87801	2007	Cherokia	gerogiana	(Bollman, 1889)	Cherokia georgiana	Xystodesmidae	Polydesmida	Diplopoda	Arthropoda	Animalia	whole animal, 70% isopropanol	RLH
	9	5M, 4F	Adult		W. T. Keeton, W. C. Lund & R. L. Hoffman	1956-05-20		Soco Gap Falls, 10 miles east of Cherokee	Jackson	North Carolina	USA		35.495379	-83.156255	2015	Cherokia	gerogiana	(Bollman, 1889)	Cherokia georgiana	Xystodesmidae	Polydesmida	Diplopoda	Arthropoda	Animalia	whole animal, 70% isopropanol	RLH
	1	Female	Adult		L. Hubricht	1958-05-26		Below Jonnes Knob, Plott Balsams Mountains, 5000 feet	Jackson	North Carolina	USA		35.448157	-83.157922	2027	Cherokia	gerogiana	(Bollman, 1889)	Cherokia georgiana	Xystodesmidae	Polydesmida	Diplopoda	Arthropoda	Animalia	whole animal, 70% isopropanol	RLH				perhaps referable to ducilla
	7	6M, 1F	Adult		L. Hubricht	1958-05-27		Little Haw Knob, 5000 feet	Graham	North Carolina	USA		35.314663	-84.035464	2011	Cherokia	gerogiana	(Bollman, 1889)	Cherokia georgiana	Xystodesmidae	Polydesmida	Diplopoda	Arthropoda	Animalia	whole animal, 70% isopropanol	RLH
	5	3M, 2F	Adult		Leslie Hubricht	1958-05-27		Stratton Gap, 4300 feet, Unicoi Mountains	Graham	North Carolina	USA		35.336019	-84.030889	2042	Cherokia	gerogiana	(Bollman, 1889)	Cherokia georgiana	Xystodesmidae	Polydesmida	Diplopoda	Arthropoda	Animalia	whole animal, 70% isopropanol	RLH
	3	Male	Adult		R. L. Hoffman	1958-07-08		Horse Cove, 2 miles east of Highlands	Macon	North Carolina	USA		35.044535	-83.161816	2006	Cherokia	gerogiana	(Bollman, 1889)	Cherokia georgiana	Xystodesmidae	Polydesmida	Diplopoda	Arthropoda	Animalia	whole animal, 70% isopropanol	RLH
	5	2M, 3F	Adult		R. L. Hoffman	1958-07-09		Whiteside Cove, 4 miles south of Cashiers	Jackson	North Carolina	USA		35.058424	-83.131537	2017	Cherokia	gerogiana	(Bollman, 1889)	Cherokia georgiana	Xystodesmidae	Polydesmida	Diplopoda	Arthropoda	Animalia	whole animal, 70% isopropanol	RLH
	5	3M, 2F	Adult		R. L. Hoffman	1958-07-09		Cullowhee Gap road, north of Cullasaja	Macon	North Carolina	USA		35.239719	-83.238276	2002	Cherokia	gerogiana	(Bollman, 1889)	Cherokia georgiana	Xystodesmidae	Polydesmida	Diplopoda	Arthropoda	Animalia	whole animal, 70% isopropanol	RLH
	2	1M, 1F	Adult		R. L. Hoffman	1958-07-14		Bent Creek Experimental Forest, about 7 miles southwest of Asheville	Buncombe	North Carolina	USA		35.495567	-82.611031	2021	Cherokia	gerogiana	(Bollman, 1889)	Cherokia georgiana	Xystodesmidae	Polydesmida	Diplopoda	Arthropoda	Animalia	whole animal, 70% isopropanol	RLH
	2	Male	Adult		R. L. Hoffman	1958-07-14		Wagon Road Gap, south of Cruso	Haywood	North Carolina	USA		35.456769	-82.839525	2029	Cherokia	gerogiana	(Bollman, 1889)	Cherokia georgiana	Xystodesmidae	Polydesmida	Diplopoda	Arthropoda	Animalia	whole animal, 70% isopropanol	RLH
	8	4M, 4F	Adult		R. L. Hoffman	1958-07-17		Walnut Creek Gap, south of Glenville	Jackson	North Carolina	USA		35.139731	-83.255654	1994	Cherokia	gerogiana	(Bollman, 1889)	Cherokia georgiana	Xystodesmidae	Polydesmida	Diplopoda	Arthropoda	Animalia	whole animal, 70% isopropanol	RLH
	5	4M, 1F	Adult		R. L. Hoffman	1958-07-17		Cowee Bald, north of Frankin, 5000 feet	Macon	North Carolina	USA		35.328181	-83.335749	2052	Cherokia	gerogiana	(Bollman, 1889)	Cherokia georgiana	Xystodesmidae	Polydesmida	Diplopoda	Arthropoda	Animalia	whole animal, 70% isopropanol	RLH
	2	Male	Adult		R. L. Hoffman	1958-08-01		Chatooga River gorge, about 6 miles southeast of highlands	Macon	North Carolina	USA		35.015633	-83.126186	2000	Cherokia	gerogiana	(Bollman, 1889)	Cherokia georgiana	Xystodesmidae	Polydesmida	Diplopoda	Arthropoda	Animalia	whole animal, 70% isopropanol	RLH
	3	Male	Adult		A. Van Pelt	1995-07-22		Heintooga Ridge, 8 miles northeast of Smokemount	Swain	North Carolina	USA		35.555933	-83.203481	2009	Cherokia	gerogiana	(Bollman, 1889)	Cherokia georgiana	Xystodesmidae	Polydesmida	Diplopoda	Arthropoda	Animalia	whole animal, 70% isopropanol	RLH
	1	Female	Adult		A. Van Pelt			Balsam Mountain Campground, 5600 feet	Swain	North Carolina	USA		35.565656	-83.174868	2019	Cherokia	gerogiana	(Bollman, 1889)	Cherokia georgiana	Xystodesmidae	Polydesmida	Diplopoda	Arthropoda	Animalia	whole animal, 70% isopropanol	RLH
	2	Female	Adult		T. Howell	1952-07-00		Cowee Bald, north of Frankin, 5000 feet	Macon	North Carolina	USA		35.328181	-83.335749	2052	Cherokia	gerogiana	(Bollman, 1889)	Cherokia georgiana	Xystodesmidae	Polydesmida	Diplopoda	Arthropoda	Animalia	whole animal, 70% isopropanol	RLH
	20	Male	Adult		R. L. Hoffman	1958-07-28		Pink Beds Recreation Area	Transylvania	North Carolina	USA		35.352752	-82.778328	2023	Cherokia	gerogiana	(Bollman, 1889)	Cherokia georgiana	Xystodesmidae	Polydesmida	Diplopoda	Arthropoda	Animalia	whole animal, 70% isopropanol	RLH
	60		Adult		R. L. Hoffman	July 1949/1953/1958		Highlands, 3800-4000 feet	Macon	North Carolina	USA		35.052591	-83.196817	2059	Cherokia	gerogiana	(Bollman, 1889)	Cherokia georgiana	Xystodesmidae	Polydesmida	Diplopoda	Arthropoda	Animalia	whole animal, 70% isopropanol	RLH
	6	3M, 3F	Adult		R. E. Gordon & R. L. Hoffman	1949-07-15		Jocassee	Oconee	South Carolina	USA		34.959113	-82.95436	2037	Cherokia	gerogiana	(Bollman, 1889)	Cherokia georgiana	Xystodesmidae	Polydesmida	Diplopoda	Arthropoda	Animalia	whole animal, 70% isopropanol	RLH
	2	Female	Adult		R. E. Gordon & R. L. Hoffman	1949-07-16		Rocky Bottom	Pickens	South Carolina	USA		35.045946	-82.802357	2048	Cherokia	gerogiana	(Bollman, 1889)	Cherokia georgiana	Xystodesmidae	Polydesmida	Diplopoda	Arthropoda	Animalia	whole animal, 70% isopropanol	RLH
	1	Male	Adult		R. L. Hoffman	1958-07-16		Table Rock State Park	Pickens	South Carolina	USA		35.019422	-82.691903	3821	Cherokia	gerogiana	(Bollman, 1889)	Cherokia georgiana	Xystodesmidae	Polydesmida	Diplopoda	Arthropoda	Animalia	whole animal, 70% isopropanol	RLH
	3	Female	Adult		R. L. Hoffman	1958-07-22		Chatooga Ridge 2 miles north Mountain rest	Oconee	South Carolina	USA		34.898271	-83.153209	2051	Cherokia	gerogiana	(Bollman, 1889)	Cherokia georgiana	Xystodesmidae	Polydesmida	Diplopoda	Arthropoda	Animalia	whole animal, 70% isopropanol	RLH
	6	4M, 2F	Adult		R. L. Hoffman	1958-07-29		Chatooga Ridge 2 miles north Mountain rest	Oconee	South Carolina	USA		34.898271	-83.153209	2051	Cherokia	gerogiana	(Bollman, 1889)	Cherokia georgiana	Xystodesmidae	Polydesmida	Diplopoda	Arthropoda	Animalia	whole animal, 70% isopropanol	RLH
	4	Male	Adult		R. L. Hoffman	1949-07-28		Chimneys Campground, 5 miles southeast of Gatlinburg	Sevier	Tennessee	USA		35.637038	-83.488218	2008	Cherokia	gerogiana	(Bollman, 1889)	Cherokia georgiana	Xystodesmidae	Polydesmida	Diplopoda	Arthropoda	Animalia	whole animal, 70% isopropanol	RLH
	1	Male	Adult		R. L. Hoffman & L. Hubricht	1950-06-20		Mountain View	Grundy	Tennessee	USA		35.379379	-85.706719	22255	Cherokia	gerogiana	(Bollman, 1889)	Cherokia georgiana	Xystodesmidae	Polydesmida	Diplopoda	Arthropoda	Animalia	whole animal, 70% isopropanol	RLH
	2	Male	Adult		L. Hubricht	1950-06-20		Benton	Polk	Tennessee	USA		35.174241	-84.653547	2038	Cherokia	gerogiana	(Bollman, 1889)	Cherokia georgiana	Xystodesmidae	Polydesmida	Diplopoda	Arthropoda	Animalia	whole animal, 70% isopropanol	RLH
	2	Female	Adult		L. Hubricht	1950-06-21		Townsed	Blount	Tennessee	USA		35.675366	-83.755728	2006	Cherokia	gerogiana	(Bollman, 1889)	Cherokia georgiana	Xystodesmidae	Polydesmida	Diplopoda	Arthropoda	Animalia	whole animal, 70% isopropanol	RLH
	9	3M, 6F	Adult		L. Hubricht	1951-05-04		Cades Cove, 1 mile east of Ranger Station	Blount	Tennessee	USA		35.602754	-83.759006	2001	Cherokia	gerogiana	(Bollman, 1889)	Cherokia georgiana	Xystodesmidae	Polydesmida	Diplopoda	Arthropoda	Animalia	whole animal, 70% isopropanol	RLH
	10	6M, 4F	Adult		L. Hubricht	1951-05-05		2 Miles east of Ocoee	Polk	Tennessee	USA		35.122292	-84.683357	2057	Cherokia	gerogiana	(Bollman, 1889)	Cherokia georgiana	Xystodesmidae	Polydesmida	Diplopoda	Arthropoda	Animalia	whole animal, 70% isopropanol	RLH
	4	1M, 3F	Adult		R. L. Hoffman & L. Hubricht	1951-05-09		Ozone Falls	Cumberland	Tennessee	USA		35.880071	-84.811057	2023	Cherokia	gerogiana	(Bollman, 1889)	Cherokia georgiana	Xystodesmidae	Polydesmida	Diplopoda	Arthropoda	Animalia	whole animal, 70% isopropanol	RLH
	2	Female	Adult		L. Hubricht	1951-05-09		11 miles south of Dunlap	Sequatchie	Tennessee	USA		35.211899	-85.390521	2064	Cherokia	gerogiana	(Bollman, 1889)	Cherokia georgiana	Xystodesmidae	Polydesmida	Diplopoda	Arthropoda	Animalia	whole animal, 70% isopropanol	RLH
	1	Male	Adult		R. L. Hoffman & L. Hubricht	1951-05-09		9 miles southeast of McMinnville	Warren	Tennessee	USA		35.591044	-85.656339	2024	Cherokia	gerogiana	(Bollman, 1889)	Cherokia georgiana	Xystodesmidae	Polydesmida	Diplopoda	Arthropoda	Animalia	whole animal, 70% isopropanol	RLH
	3	2M, 1F	Adult		R. L. Hoffman & L. Hubricht	1951-05-09		1 mile northeast of Rock Island	Warren	Tennessee	USA		35.801982	-85.618558	2001	Cherokia	gerogiana	(Bollman, 1889)	Cherokia georgiana	Xystodesmidae	Polydesmida	Diplopoda	Arthropoda	Animalia	whole animal, 70% isopropanol	RLH
	3	1M, 2F	Adult		L. Hubricht	1953-06-12		Oswad Dome on Bean Mountain	Polk	Tennessee	USA		35.192019	-84.557987	2028	Cherokia	gerogiana	(Bollman, 1889)	Cherokia georgiana	Xystodesmidae	Polydesmida	Diplopoda	Arthropoda	Animalia	whole animal, 70% isopropanol	RLH
	1	Male	Adult		R. L. Hoffman & L. Hubricht	1954-04-30		1.5 miles sourheast of Morley	Campbell	Tennessee	USA		36.534817	-84.043024	2013	Cherokia	gerogiana	(Bollman, 1889)	Cherokia georgiana	Xystodesmidae	Polydesmida	Diplopoda	Arthropoda	Animalia	whole animal, 70% isopropanol	RLH
	2	Female	Adult		L. Hubricht	1954-05-10		Sugarloaf Mountain near Parksville	Polk	Tennessee	USA		35.088965	-84.650491	2018	Cherokia	gerogiana	(Bollman, 1889)	Cherokia georgiana	Xystodesmidae	Polydesmida	Diplopoda	Arthropoda	Animalia	whole animal, 70% isopropanol	RLH
	1	Male	Adult		H. E. Evans	1954-06-14		Clingmans Dome, 6600 feet	Sevier	Tennessee	USA		35.562872	-83.498496	2005	Cherokia	gerogiana	(Bollman, 1889)	Cherokia georgiana	Xystodesmidae	Polydesmida	Diplopoda	Arthropoda	Animalia	whole animal, 70% isopropanol	RLH
	1	Female	Adult		A. Van Pelt	1955-06-24		Clingmans Dome, 6600 feet	Sevier	Tennessee	USA		35.562872	-83.498496	2005	Cherokia	gerogiana	(Bollman, 1889)	Cherokia georgiana	Xystodesmidae	Polydesmida	Diplopoda	Arthropoda	Animalia	whole animal, 70% isopropanol	RLH
	1	Female	Adult		R. L. Hoffman	1956-08-18		Signal Mountain	Hamilton	Tennessee	USA		35.122573	-85.343849	2000	Cherokia	gerogiana	(Bollman, 1889)	Cherokia georgiana	Xystodesmidae	Polydesmida	Diplopoda	Arthropoda	Animalia	whole animal, 70% isopropanol	RLH
	1	Female	Adult		R. L. Hoffman & L. Hubricht	1957-06-16		Near Campbell Cave, 2.5 miles east of Linden	Perry	Tennessee	USA		35.617283	-87.794864	2097	Cherokia	gerogiana	(Bollman, 1889)	Cherokia georgiana	Xystodesmidae	Polydesmida	Diplopoda	Arthropoda	Animalia	whole animal, 70% isopropanol	RLH
	1	Male	Adult		R. L. Hoffman & L. Hubricht	1957-06-21		1.5 miles north of Monteagle	Grundy	Tennessee	USA		35.261839	-85.839698	2029	Cherokia	gerogiana	(Bollman, 1889)	Cherokia georgiana	Xystodesmidae	Polydesmida	Diplopoda	Arthropoda	Animalia	whole animal, 70% isopropanol	RLH
	2	Male	Adult		R. L. Hoffman & L. Hubricht	1957-06-28		5 miles north of Jamestown	Fentress	Tennessee	USA		36.487802	-84.956783	2005	Cherokia	gerogiana	(Bollman, 1889)	Cherokia georgiana	Xystodesmidae	Polydesmida	Diplopoda	Arthropoda	Animalia	whole animal, 70% isopropanol	RLH
	1	Male	Adult		R. L. Hoffman & L. Hubricht	1958-05-30		Just north of Elgin	Scott	Tennessee	USA		36.332576	-84.606673	2035	Cherokia	gerogiana	(Bollman, 1889)	Cherokia georgiana	Xystodesmidae	Polydesmida	Diplopoda	Arthropoda	Animalia	whole animal, 70% isopropanol	RLH
	1	Male	Adult		R. L. Hoffman & L. Hubricht	1958-05-30		1.7 miles northeast of Winfield	Scott	Tennessee	USA		36.573343	-84.429902	2021	Cherokia	gerogiana	(Bollman, 1889)	Cherokia georgiana	Xystodesmidae	Polydesmida	Diplopoda	Arthropoda	Animalia	whole animal, 70% isopropanol	RLH
	1	Female	Adult		R. L. Hoffman & L. Hubricht	1958-07-05		0.8 miles southeast of Dowelltown	Dekalb	Tennessee	USA		36.006856	-85.933455	2008	Cherokia	gerogiana	(Bollman, 1889)	Cherokia georgiana	Xystodesmidae	Polydesmida	Diplopoda	Arthropoda	Animalia	whole animal, 70% isopropanol	RLH
	4	Male	Adult		J. F. Hanson	1958-07-14		West side of Indian Gap, 5000 feet	Sevier	Tennessee	USA		35.610928	-83.438493	2027	Cherokia	gerogiana	(Bollman, 1889)	Cherokia georgiana	Xystodesmidae	Polydesmida	Diplopoda	Arthropoda	Animalia	whole animal, 70% isopropanol	RLH
	8	4M, 4F	Adult		R. L. Hoffman	1958-08-04		West side of Indian Gap, 5000 feet	Sevier	Tennessee	USA		35.610928	-83.438493	2027	Cherokia	gerogiana	(Bollman, 1889)	Cherokia georgiana	Xystodesmidae	Polydesmida	Diplopoda	Arthropoda	Animalia	whole animal, 70% isopropanol	RLH
	2	Female	Adult		R. L. Hoffman & L. Hubricht	1995-09-10		1.5 miles Souteast of Pleasant View	Cheatham	Tennessee	USA		36.385027	-87.029544	2017	Cherokia	gerogiana	(Bollman, 1889)	Cherokia georgiana	Xystodesmidae	Polydesmida	Diplopoda	Arthropoda	Animalia	whole animal, 70% isopropanol	RLH
	1	Female	Adult		R. L. Hoffman & L. Hubricht	1995-09-25		3 miles east of Lawrenceburg	Lawrence	Tennessee	USA		35.242291	-87.281456	2004	Cherokia	gerogiana	(Bollman, 1889)	Cherokia georgiana	Xystodesmidae	Polydesmida	Diplopoda	Arthropoda	Animalia	whole animal, 70% isopropanol	RLH
CHE038	1	Male	Adult		Douglas A. Rossman	1972-07-29		Little R. Canyon Mouth Park, ca. 1 mi upstream	Cherokee	Alabama	USA		34.375089	-85.628395	2063	Cherokia	gerogiana	(Bollman, 1889)	Cherokia georgiana	Xystodesmidae	Polydesmida	Diplopoda	Arthropoda	Animalia	whole animal, 70% isopropanol	FSCA
CHE071	4	2M, 2F	Adult			1958-06-17		Cullman, St. Boniface College, Ave Maria Grotto	Cullman	Alabama	USA		34.175815	-86.81649	2098	Cherokia	gerogiana	(Bollman, 1889)	Cherokia georgiana	Xystodesmidae	Polydesmida	Diplopoda	Arthropoda	Animalia	whole animal, 70% isopropanol	FSCA
CHE090	4	2M, 1F	Adult			1958-06-17		Bankhead Lake, North of Atlanta on 278	Franklin	Alabama	USA		34.144287	-87.315415	2033	Cherokia	gerogiana	(Bollman, 1889)	Cherokia georgiana	Xystodesmidae	Polydesmida	Diplopoda	Arthropoda	Animalia	whole animal, 70% isopropanol	FSCA
CHE032	2	Female	Adult			2009-04-04		Along US 72 E of Woodvile	Jackson	Alabama	USA		34.61606944	86.23944444		Cherokia	gerogiana	(Bollman, 1889)	Cherokia georgiana	Xystodesmidae	Polydesmida	Diplopoda	Arthropoda	Animalia	whole animal, 70% isopropanol	FSCA
CHE059	2	1M, 1F	Adult		Jhon Fish & T.R. Evans	1967-06-14		Fern Cave	Jackson	Alabama	USA		34.677292	-86.309018	2001	Cherokia	gerogiana	(Bollman, 1889)	Cherokia georgiana	Xystodesmidae	Polydesmida	Diplopoda	Arthropoda	Animalia	whole animal, 70% isopropanol	FSCA
CHE044	1	Male	Adult		H.R. Steevens, Jr	1958-04-04			Jefferson	Alabama	USA		33.554314	-86.89649	2043	Cherokia	gerogiana	(Bollman, 1889)	Cherokia georgiana	Xystodesmidae	Polydesmida	Diplopoda	Arthropoda	Animalia	whole animal, 70% isopropanol	FSCA
CHE047	2	Male	Adult		H.R. Steevens, Jr	1958-04-04		Near Crystal Cave	Jefferson	Alabama	USA		34.573694	-86.223721	2056	Cherokia	gerogiana	(Bollman, 1889)	Cherokia georgiana	Xystodesmidae	Polydesmida	Diplopoda	Arthropoda	Animalia	whole animal, 70% isopropanol	FSCA
CHE046	1	Male	Adult		J. E. & M.R Cooper	1966-04-16		West of Florence Slope along Tenn. R.	Lauderdale	Alabama	USA		34.75469	-87.769261	2017	Cherokia	gerogiana	(Bollman, 1889)	Cherokia georgiana	Xystodesmidae	Polydesmida	Diplopoda	Arthropoda	Animalia	whole animal, 70% isopropanol	FSCA
CHE043	6	Male	Adult			1959-06-14		Auburn	Lee	Alabama	USA		32.609857	-85.480782	2021	Cherokia	gerogiana	(Bollman, 1889)	Cherokia georgiana	Xystodesmidae	Polydesmida	Diplopoda	Arthropoda	Animalia	whole animal, 70% isopropanol	FSCA
CHE093	2	1M, 1F	Adult		H. R. Steevens, Jr.	1959-06-20		Goat Cove	Madison	Alabama	USA		34.456758	-86.426376	2075	Cherokia	gerogiana	(Bollman, 1889)	Cherokia georgiana	Xystodesmidae	Polydesmida	Diplopoda	Arthropoda	Animalia	whole animal, 70% isopropanol	FSCA
CHE033	2	Male	Adult			2009-04-04		US 72, 6 mi NW Ryland	Madison	Alabama	USA		34.76876389	86.49222222		Cherokia	gerogiana	(Bollman, 1889)	Cherokia georgiana	Xystodesmidae	Polydesmida	Diplopoda	Arthropoda	Animalia	whole animal, 70% isopropanol	FSCA
CHE097	2	Male	Adult		Nell B. Causey	1905-05-11		Double Springs	Winston	Alabama	USA		34.146492	-87.402239	2050	Cherokia	gerogiana	(Bollman, 1889)	Cherokia georgiana	Xystodesmidae	Polydesmida	Diplopoda	Arthropoda	Animalia	whole animal, 70% isopropanol	FSCA
CHE039	2	1M, 1F	Adult			1958-06-18		W of Addison on #278, 800' on W Fork Sipsey Rd	Winston	Alabama	USA					Cherokia	gerogiana	(Bollman, 1889)	Cherokia georgiana	Xystodesmidae	Polydesmida	Diplopoda	Arthropoda	Animalia	whole animal, 70% isopropanol	FSCA
CHE070	3	2M, 1F	Adult		E. Odum	1948-05-10		Athens	Clarke	Georgia	USA		33.95155	-83.358367	2052	Cherokia	gerogiana	(Bollman, 1889)	Cherokia georgiana	Xystodesmidae	Polydesmida	Diplopoda	Arthropoda	Animalia	whole animal, 70% isopropanol	FSCA
CHE096	1	Female	Adult			1958-06-16		Stone Mountain East of Atlanta	De Kalb	Georgia	USA		33.808161	-84.170196	2010	Cherokia	gerogiana	(Bollman, 1889)	Cherokia georgiana	Xystodesmidae	Polydesmida	Diplopoda	Arthropoda	Animalia	whole animal, 70% isopropanol	FSCA
CHE053	5	4M, 1F	Adult		Mrs. E. Davidson	1960-10-00		Atlanta	Fulton	Georgia	USA		33.748995	-84.387982	2059	Cherokia	gerogiana	(Bollman, 1889)	Cherokia georgiana	Xystodesmidae	Polydesmida	Diplopoda	Arthropoda	Animalia	whole animal, 70% isopropanol	FSCA
CHE091	6	5M, 1F	Adult		Mrs. E. Davidson	1960-12-12		Atlanta	Fulton	Georgia	USA		33.748995	-84.387982	2041	Cherokia	gerogiana	(Bollman, 1889)	Cherokia georgiana	Xystodesmidae	Polydesmida	Diplopoda	Arthropoda	Animalia	whole animal, 70% isopropanol	FSCA
CHE037	3	Female	Adult		T. French	1971-08-04		Alcovy River at Hwy 278	Gwinnett	Georgia	USA		33.804707	-83.75889	2066	Cherokia	gerogiana	(Bollman, 1889)	Cherokia georgiana	Xystodesmidae	Polydesmida	Diplopoda	Arthropoda	Animalia	whole animal, 70% isopropanol	FSCA
CHE055	1	Female	Adult			1970-08-11		Alcovy River flood plain	Gwinnett	Georgia	USA		33.899366	-83.856686	2066	Cherokia	gerogiana	(Bollman, 1889)	Cherokia georgiana	Xystodesmidae	Polydesmida	Diplopoda	Arthropoda	Animalia	whole animal, 70% isopropanol	FSCA
CHE056	1	Male	Adult			1971-03-11		Alcovy River flood plain	Gwinnett	Georgia	USA		33.899366	-83.856686	2066	Cherokia	gerogiana	(Bollman, 1889)	Cherokia georgiana	Xystodesmidae	Polydesmida	Diplopoda	Arthropoda	Animalia	whole animal, 70% isopropanol	FSCA
CHE057	2	Female	Adult			1970-08-24		Alcovy River flood plain	Gwinnett	Georgia	USA		33.899366	-83.856686	2066	Cherokia	gerogiana	(Bollman, 1889)	Cherokia georgiana	Xystodesmidae	Polydesmida	Diplopoda	Arthropoda	Animalia	whole animal, 70% isopropanol	FSCA
CHE060	2	1M, 1F	Adult			1970-08-03		Alcovy River flood plain	Gwinnett	Georgia	USA		33.899366	-83.856686	2066	Cherokia	gerogiana	(Bollman, 1889)	Cherokia georgiana	Xystodesmidae	Polydesmida	Diplopoda	Arthropoda	Animalia	whole animal, 70% isopropanol	FSCA
CHE061	1	Female	Adult			1971-09-07		Alcovy River flood plain	Gwinnett	Georgia	USA		33.899366	-83.856686	2066	Cherokia	gerogiana	(Bollman, 1889)	Cherokia georgiana	Xystodesmidae	Polydesmida	Diplopoda	Arthropoda	Animalia	whole animal, 70% isopropanol	FSCA
CHE062	2	Female	Adult			1970-12-08		Alcovy River flood plain	Gwinnett	Georgia	USA		33.899366	-83.856686	2066	Cherokia	gerogiana	(Bollman, 1889)	Cherokia georgiana	Xystodesmidae	Polydesmida	Diplopoda	Arthropoda	Animalia	whole animal, 70% isopropanol	FSCA
CHE063	1	Male	Adult			1971-05-11		Alcovy River flood plain	Gwinnett	Georgia	USA		33.899366	-83.856686	2066	Cherokia	gerogiana	(Bollman, 1889)	Cherokia georgiana	Xystodesmidae	Polydesmida	Diplopoda	Arthropoda	Animalia	whole animal, 70% isopropanol	FSCA
CHE064	1	Female	Adult			1971-01-05		Alcovy River flood plain	Gwinnett	Georgia	USA		33.899366	-83.856686	2066	Cherokia	gerogiana	(Bollman, 1889)	Cherokia georgiana	Xystodesmidae	Polydesmida	Diplopoda	Arthropoda	Animalia	whole animal, 70% isopropanol	FSCA
CHE065	1	Male	Adult			1971-09-28		Alcovy River flood plain	Gwinnett	Georgia	USA		33.899366	-83.856686	2066	Cherokia	gerogiana	(Bollman, 1889)	Cherokia georgiana	Xystodesmidae	Polydesmida	Diplopoda	Arthropoda	Animalia	whole animal, 70% isopropanol	FSCA
CHE034	1	Male	Adult		R. M. Shelley	2010-04-19		Callaway Gardsens, Chapel Area	Harris	Georgia	USA		32.82893	-84.864291	2030	Cherokia	gerogiana	(Bollman, 1889)	Cherokia georgiana	Xystodesmidae	Polydesmida	Diplopoda	Arthropoda	Animalia	whole animal, 70% isopropanol	FSCA
CHE036	2	1M, 1F	Adult		R. M. Shelley	2014-05-23		Upper DeSoto Falls	Lumpkin	Georgia	USA		34.717036	-83.919354	2043	Cherokia	gerogiana	(Bollman, 1889)	Cherokia georgiana	Xystodesmidae	Polydesmida	Diplopoda	Arthropoda	Animalia	whole animal, 70% isopropanol	FSCA
CHE042	5	4M, 1F	Adult			1958-06-15		Hard Labor Creek St. Pk.	Morgan	Georgia	USA		33.656153	-83.594118	2031	Cherokia	gerogiana	(Bollman, 1889)	Cherokia georgiana	Xystodesmidae	Polydesmida	Diplopoda	Arthropoda	Animalia	whole animal, 70% isopropanol	FSCA
CHE073	4	1M, 1F	Adult		F. N. Young	1953-08-28		Black Rock Mountain State Park	Rabun	Georgia	USA		34.909536	-83.415159	2047	Cherokia	gerogiana	(Bollman, 1889)	Cherokia georgiana	Xystodesmidae	Polydesmida	Diplopoda	Arthropoda	Animalia	whole animal, 70% isopropanol	FSCA
CHE045	2	Male	Adult			1966-05-29		Lake Winfield Scott Recreation Area (USDA)	Union	Georgia	USA		34.739932	-83.971389	2027	Cherokia	gerogiana	(Bollman, 1889)	Cherokia georgiana	Xystodesmidae	Polydesmida	Diplopoda	Arthropoda	Animalia	whole animal, 70% isopropanol	FSCA
CHE077	1	Male	Adult		R. Duffield	1972-07-21			Coweeta	North Carolina	USA		33.354159	-84.763292	2033	Cherokia	gerogiana	(Bollman, 1889)	Cherokia georgiana	Xystodesmidae	Polydesmida	Diplopoda	Arthropoda	Animalia	whole animal, 70% isopropanol	FSCA
CHE078	2	1M, 1F	Adult		R. Duffield	1972-07-21			Coweeta	North Carolina	USA		33.354159	-84.763292	2033	Cherokia	gerogiana	(Bollman, 1889)	Cherokia georgiana	Xystodesmidae	Polydesmida	Diplopoda	Arthropoda	Animalia	whole animal, 70% isopropanol	FSCA
CHE082	1	Male	Adult		Pamela Weems	1960-08-28		Mount Pisgah	Harnett	North Carolina	USA		35.425943	-82.756796	2061	Cherokia	gerogiana	(Bollman, 1889)	Cherokia georgiana	Xystodesmidae	Polydesmida	Diplopoda	Arthropoda	Animalia	whole animal, 70% isopropanol	FSCA
CHE083	1	Female	Adult		Pamela Weems	1959-07-04		Mount Pisgah	Harnett	North Carolina	USA		35.425943	-82.756796	2061	Cherokia	gerogiana	(Bollman, 1889)	Cherokia georgiana	Xystodesmidae	Polydesmida	Diplopoda	Arthropoda	Animalia	whole animal, 70% isopropanol	FSCA
CHE084	2	Male	Adult		H. V. Weems, Jr.	1959-07-05		Mount Pisgah	Harnett	North Carolina	USA		35.425943	-82.756796	2061	Cherokia	gerogiana	(Bollman, 1889)	Cherokia georgiana	Xystodesmidae	Polydesmida	Diplopoda	Arthropoda	Animalia	whole animal, 70% isopropanol	FSCA
CHE079	1	Male	Adult		R. E. Woodruff	1965-08-08		Pisgah National Forest, Brevard entrance	Harnett	North Carolina	USA		35.795309	-82.340715	2002	Cherokia	gerogiana	(Bollman, 1889)	Cherokia georgiana	Xystodesmidae	Polydesmida	Diplopoda	Arthropoda	Animalia	whole animal, 70% isopropanol	FSCA
CHE088	5	3M, 2F	Adult		H. V. Weems, Jr.	1961-07-02		Shining Rock Ridge, Pisgah National Forest	Haywood	North Carolina	USA		35.364664	-82.863856	2023	Cherokia	gerogiana	(Bollman, 1889)	Cherokia georgiana	Xystodesmidae	Polydesmida	Diplopoda	Arthropoda	Animalia	whole animal, 70% isopropanol	FSCA
CHE089	3	2M, 1F	Adult		H. V. Weems, Jr.	1961-07-02		Near Shining Rock Ridge, Pisgah National Forest	Haywood	North Carolina	USA		35.364804	-82.863813	2001	Cherokia	gerogiana	(Bollman, 1889)	Cherokia georgiana	Xystodesmidae	Polydesmida	Diplopoda	Arthropoda	Animalia	whole animal, 70% isopropanol	FSCA
CHE052	30		Adult		Pamela Weems	1961-07-02		Near Shining Rock	Haywood	North Carolina	USA		35.366554	-82.817765	2058	Cherokia	gerogiana	(Bollman, 1889)	Cherokia georgiana	Xystodesmidae	Polydesmida	Diplopoda	Arthropoda	Animalia	whole animal, 70% isopropanol	FSCA
CHE048	2	Female	Adult		Camilla Weems	1961-06-24		Shining Rock road	Haywood	North Carolina	USA		35.368162	-82.862354	2060	Cherokia	gerogiana	(Bollman, 1889)	Cherokia georgiana	Xystodesmidae	Polydesmida	Diplopoda	Arthropoda	Animalia	whole animal, 70% isopropanol	FSCA
CHE085	1	Female	Adult		H. V. Weems, Jr.	1961-06-24		Shining Rock road	Haywood	North Carolina	USA		35.368162	-82.862354	2049	Cherokia	gerogiana	(Bollman, 1889)	Cherokia georgiana	Xystodesmidae	Polydesmida	Diplopoda	Arthropoda	Animalia	whole animal, 70% isopropanol	FSCA
CHE086	1	Male	Adult		H. V. Weems, Jr.	1961-06-24		Shining Rock road	Haywood	North Carolina	USA		35.368162	-82.862354	2049	Cherokia	gerogiana	(Bollman, 1889)	Cherokia georgiana	Xystodesmidae	Polydesmida	Diplopoda	Arthropoda	Animalia	whole animal, 70% isopropanol	FSCA
CHE087	3	2M, 1F	Adult		H. V. Weems, Jr.	1961-06-24		Shining Rock road	Haywood	North Carolina	USA		35.368162	-82.862354	2049	Cherokia	gerogiana	(Bollman, 1889)	Cherokia georgiana	Xystodesmidae	Polydesmida	Diplopoda	Arthropoda	Animalia	whole animal, 70% isopropanol	FSCA
CHE080	4	Male	Adult		H. V. Weems, Jr.	1961-06-24		Waynesville, Wagon Road Gap	Haywood	North Carolina	USA		35.37372	-82.790684	2078	Cherokia	gerogiana	(Bollman, 1889)	Cherokia georgiana	Xystodesmidae	Polydesmida	Diplopoda	Arthropoda	Animalia	whole animal, 70% isopropanol	FSCA
CHE081	3	1M, 2F	Adult		H. V. Weems, Jr.	1961-06-24		Waynesville, Wagon Road Gap	Haywood	North Carolina	USA		35.37372	-82.790684	2078	Cherokia	gerogiana	(Bollman, 1889)	Cherokia georgiana	Xystodesmidae	Polydesmida	Diplopoda	Arthropoda	Animalia	whole animal, 70% isopropanol	FSCA
CHE035	9	6M, 3F	Adult			1853-06-01		Balsam Campground, Great Somokes National Park	Swain	North Carolina	USA		34.717036	-83.919354	2043	Cherokia	gerogiana	(Bollman, 1889)	Cherokia georgiana	Xystodesmidae	Polydesmida	Diplopoda	Arthropoda	Animalia	whole animal, 70% isopropanol	FSCA
CHE054	9	1M, 4F	Adult					Cades cove	Blount	Tennessee	USA		35.594253	-83.841843	2003	Cherokia	gerogiana	(Bollman, 1889)	Cherokia georgiana	Xystodesmidae	Polydesmida	Diplopoda	Arthropoda	Animalia	whole animal, 70% isopropanol	FSCA
CHE058	2	1M, 1F	Adult					Cades cove	Blount	Tennessee	USA		35.594253	-83.841843	2079	Cherokia	gerogiana	(Bollman, 1889)	Cherokia georgiana	Xystodesmidae	Polydesmida	Diplopoda	Arthropoda	Animalia	whole animal, 70% isopropanol	FSCA
CHE049	4	2M, 1F	Adult		N. B. Causey	1961-08-29		Great Smoky Mountains National Park	Blount	Tennessee	USA		35.600566	-83.508527	2066	Cherokia	gerogiana	(Bollman, 1889)	Cherokia georgiana	Xystodesmidae	Polydesmida	Diplopoda	Arthropoda	Animalia	whole animal, 70% isopropanol	FSCA
CHE050	3	Female	Adult		N. B. Causey	1961-08-29		Great Smoky Mountains National Park	Blount	Tennessee	USA		35.600566	-83.508527	2066	Cherokia	gerogiana	(Bollman, 1889)	Cherokia georgiana	Xystodesmidae	Polydesmida	Diplopoda	Arthropoda	Animalia	whole animal, 70% isopropanol	FSCA
CHE068	1	Male	Adult		N. B. Causey	1961-08-29		Great Smoky Mountains National Park	Blount	Tennessee	USA		35.600566	-83.508527	2018	Cherokia	gerogiana	(Bollman, 1889)	Cherokia georgiana	Xystodesmidae	Polydesmida	Diplopoda	Arthropoda	Animalia	whole animal, 70% isopropanol	FSCA
CHE076	1	Male	Adult		J. W. Patton	1961-09-08		Great Smoky Mountains National Park	Blount	Tennessee	USA		35.600566	-83.508527	2081	Cherokia	gerogiana	(Bollman, 1889)	Cherokia georgiana	Xystodesmidae	Polydesmida	Diplopoda	Arthropoda	Animalia	whole animal, 70% isopropanol	FSCA
CHE074	1	Male	Adult		F. W. Mead	1959-05-02		Great Smoky Mountains National Park, Chimneys Campground, nature trail	Blount	Tennessee	USA		35.637038	-83.488218	2000	Cherokia	gerogiana	(Bollman, 1889)	Cherokia georgiana	Xystodesmidae	Polydesmida	Diplopoda	Arthropoda	Animalia	whole animal, 70% isopropanol	FSCA
CHE075	2	Male	Adult		F. W. Mead	1959-05-02		Great Smoky Mountains National Park, Chimneys Campground, nature trail	Blount	Tennessee	USA		35.637038	-83.488218	2000	Cherokia	gerogiana	(Bollman, 1889)	Cherokia georgiana	Xystodesmidae	Polydesmida	Diplopoda	Arthropoda	Animalia	whole animal, 70% isopropanol	FSCA
CHE069	3	1M, 2F	Adult			1958-04-23		Sewanee	Franklin	Tennessee	USA		35.203137	-85.92109	2035	Cherokia	gerogiana	(Bollman, 1889)	Cherokia georgiana	Xystodesmidae	Polydesmida	Diplopoda	Arthropoda	Animalia	whole animal, 70% isopropanol	FSCA
CHE095	4	Male	Adult					Great Smoky Mountains National Park	Sevier	Tennessee	USA		35.600566	-83.508527	2040	Cherokia	gerogiana	(Bollman, 1889)	Cherokia georgiana	Xystodesmidae	Polydesmida	Diplopoda	Arthropoda	Animalia	whole animal, 70% isopropanol	FSCA
CHE098	1	Male	Adult			1961-08-30		Camping area on Greenbrier	Sevier	Tennessee	USA		35.67966	-83.607818	2039	Cherokia	gerogiana	(Bollman, 1889)	Cherokia georgiana	Xystodesmidae	Polydesmida	Diplopoda	Arthropoda	Animalia	whole animal, 70% isopropanol	FSCA
CHE094	1	Male	Adult		N. B. Causey	2019-08-29		Metcalf Bottoms	Sevier	Tennessee	USA		35.680368	-83.649335	2031	Cherokia	gerogiana	(Bollman, 1889)	Cherokia georgiana	Xystodesmidae	Polydesmida	Diplopoda	Arthropoda	Animalia	whole animal, 70% isopropanol	FSCA
CHE051	3	Male	Adult		Fred Etgeo	1955-04-13		In the vicinity of Gatlinburg	Sevier	Tennessee	USA		35.697114	-83.507074	2056	Cherokia	gerogiana	(Bollman, 1889)	Cherokia georgiana	Xystodesmidae	Polydesmida	Diplopoda	Arthropoda	Animalia	whole animal, 70% isopropanol	FSCA
CHE092	2	1M, 1F	Adult			1961-08-30		Greenbrier Rd. toward Greenbrier cave.	Sevier	Tennessee	USA		35.709146	-83.383542	2039	Cherokia	gerogiana	(Bollman, 1889)	Cherokia georgiana	Xystodesmidae	Polydesmida	Diplopoda	Arthropoda	Animalia	whole animal, 70% isopropanol	FSCA
CHE040	1	Male	Adult			1947-07-12		Gatlinburg	Sevier	Tennessee	USA		35.714259	-83.510164	2065	Cherokia	gerogiana	(Bollman, 1889)	Cherokia georgiana	Xystodesmidae	Polydesmida	Diplopoda	Arthropoda	Animalia	whole animal, 70% isopropanol	FSCA
CHE067	1	Male	Adult			1967-06-00		Gatlinburg	Sevier	Tennessee	USA		35.714259	-83.510164	2030	Cherokia	gerogiana	(Bollman, 1889)	Cherokia georgiana	Xystodesmidae	Polydesmida	Diplopoda	Arthropoda	Animalia	whole animal, 70% isopropanol	FSCA
CHE041	1	Male	Adult			1961-08-30		Gatlinburg, Mt. S of Little Pigeon R.	Sevier	Tennessee	USA		35.763046	-83.524219	2027	Cherokia	gerogiana	(Bollman, 1889)	Cherokia georgiana	Xystodesmidae	Polydesmida	Diplopoda	Arthropoda	Animalia	whole animal, 70% isopropanol	FSCA
CHE066	4	1M, 3F	Adult			1961-08-08		Gatlinburg, on East slope of ig Ridge wet eftown. Mt belong to Phi Beta Ph	Sevier	Tennessee	USA					Cherokia	gerogiana	(Bollman, 1889)	Cherokia georgiana	Xystodesmidae	Polydesmida	Diplopoda	Arthropoda	Animalia	whole animal, 70% isopropanol	FSCA
CHE072	2	Female	Adult		N. B. Causey	1961-08-31		Gloca Mora	Sevier	Tennessee	USA					Cherokia	gerogiana	(Bollman, 1889)	Cherokia georgiana	Xystodesmidae	Polydesmida	Diplopoda	Arthropoda	Animalia	whole animal, 70% isopropanol	FSCA
CHE020	10	2M, 8F	Adult		L. Hubricht	1960-04-09		3 miles southeast of Searcy	Butler	Alabama	USA		31.884635	-86.568982	2086	Cherokia	gerogiana	(Bollman, 1889)	Cherokia georgiana	Xystodesmidae	Polydesmida	Diplopoda	Arthropoda	Animalia	whole animal, 70% isopropanol	VMNH
CHE012	2	1M, 1F	Adult		Hubricht	1959-10-24		1 mi. South of Munnerlyn Swamp	Burke	Georgia	USA		32.938979	-81.962061	2035	Cherokia	gerogiana	(Bollman, 1889)	Cherokia georgiana	Xystodesmidae	Polydesmida	Diplopoda	Arthropoda	Animalia	whole animal, 70% isopropanol	VMNH
CHE008	2	Male	Adult		R. M Duffield	1973-10-14		Athens, Botanical Gardens	Clarke	Georgia	USA		33.901949	-83.383172	2062	Cherokia	gerogiana	(Bollman, 1889)	Cherokia georgiana	Xystodesmidae	Polydesmida	Diplopoda	Arthropoda	Animalia	whole animal, 70% isopropanol	VMNH
CHE010	1	Male	Adult			1982-12-28		Knoxville	Crawford	Georgia	USA		32.724307	-83.997688	3036	Cherokia	gerogiana	(Bollman, 1889)	Cherokia georgiana	Xystodesmidae	Polydesmida	Diplopoda	Arthropoda	Animalia	whole animal, 70% isopropanol	VMNH
CHE018	9	4M, 5F	Adult		J. A. Payne	1983-11-26		Perry	Houston	Georgia	USA		32.458207	-83.731572	2016	Cherokia	gerogiana	(Bollman, 1889)	Cherokia georgiana	Xystodesmidae	Polydesmida	Diplopoda	Arthropoda	Animalia	whole animal, 70% isopropanol	VMNH
CHE015	3	1M, 2F	Adult		Hoffman	1975-06-04		Blackburn State Park near Dahlonega	Lumpkin	Georgia	USA		34.449355	-84.031202	2084	Cherokia	gerogiana	(Bollman, 1889)	Cherokia georgiana	Xystodesmidae	Polydesmida	Diplopoda	Arthropoda	Animalia	whole animal, 70% isopropanol	VMNH
CHE009	1	Female	Adult		J. A. Payne	1983-02-19		5 mi. north of Lizella	Monroe	Georgia	USA		32.864684	-83.875525	2072	Cherokia	gerogiana	(Bollman, 1889)	Cherokia georgiana	Xystodesmidae	Polydesmida	Diplopoda	Arthropoda	Animalia	whole animal, 70% isopropanol	VMNH
CHE011	1	Male	Adult		R. Duffield	1973-06-08		Oconee National Forest	Oglethorpe	Georgia	USA		33.76891	-83.260956	2003	Cherokia	gerogiana	(Bollman, 1889)	Cherokia georgiana	Xystodesmidae	Polydesmida	Diplopoda	Arthropoda	Animalia	whole animal, 70% isopropanol	VMNH
CHE014	2	1M, 1F	Adult		Hoffman	1949-07-16		Cool Spring Recreation Area, near Toccoa	Stephens	Georgia	USA		34.650096	-83.352941	2034	Cherokia	gerogiana	(Bollman, 1889)	Cherokia georgiana	Xystodesmidae	Polydesmida	Diplopoda	Arthropoda	Animalia	whole animal, 70% isopropanol	VMNH
CHE016	1		Adult		Hubricht	1959-08-30		Mixed woods 8.5 miles south of Lumpkin	Stewart	Georgia	USA		31.927628	-84.79909	2063	Cherokia	gerogiana	(Bollman, 1889)	Cherokia georgiana	Xystodesmidae	Polydesmida	Diplopoda	Arthropoda	Animalia	whole animal, 70% isopropanol	VMNH
CHE017	4	2M, 2F	Adult		H. I. Kleinpeter	1978-09-01		Harris Cove, 2 miles Southwest of Hiawassee	Towns	Georgia	USA		34.922036	-83.777119	2071	Cherokia	gerogiana	(Bollman, 1889)	Cherokia georgiana	Xystodesmidae	Polydesmida	Diplopoda	Arthropoda	Animalia	whole animal, 70% isopropanol	VMNH
CHE013	1	Female	Adult		K. A. Buhlmann	1995-07-15		Entrance Petty Johns cave	Walker	Georgia	USA		34.665599	-85.363832	2007	Cherokia	gerogiana	(Bollman, 1889)	Cherokia georgiana	Xystodesmidae	Polydesmida	Diplopoda	Arthropoda	Animalia	whole animal, 70% isopropanol	VMNH
CHE019	2	Male	Adult		C. H. Owens	1980-05-17		Cumberland Gap National Park, Wilderness Road campground	Bell	Kentucky	USA		36.609305	-83.677803	2057	Cherokia	gerogiana	(Bollman, 1889)	Cherokia georgiana	Xystodesmidae	Polydesmida	Diplopoda	Arthropoda	Animalia	whole animal, 70% isopropanol	VMNH
CHE026	1	Female	Adult			1992-08-01		Joyce Kilmer Memorial Forest	Graham	North Carolina	USA		35.355641	-83.934072	2037	Cherokia	gerogiana	(Bollman, 1889)	Cherokia georgiana	Xystodesmidae	Polydesmida	Diplopoda	Arthropoda	Animalia	whole animal, 70% isopropanol	VMNH
CHE028	1	Male	Adult		W. Shear	1975-05-30		Joyce Kilmer Memorial Forest	Graham	North Carolina	USA		35.355641	-83.934072	2014	Cherokia	gerogiana	(Bollman, 1889)	Cherokia georgiana	Xystodesmidae	Polydesmida	Diplopoda	Arthropoda	Animalia	whole animal, 70% isopropanol	VMNH
CHE003	3	2M, 1F	Adult			1994-08-02		Granite City 0.4 mi. Nort of Jackson-Macon Co. line on Whiteside Cove Rd	Jackson	North Carolina	USA		35.044461	-83.139927	2018	Cherokia	gerogiana	(Bollman, 1889)	Cherokia georgiana	Xystodesmidae	Polydesmida	Diplopoda	Arthropoda	Animalia	whole animal, 70% isopropanol	VMNH
CHE004	1	Male	Adult		R. Duffield	1973-10-08		12.5 mi. North of Franklin off Rt. 441	Jackson	North Carolina	USA		35.303773	-83.259921	2043	Cherokia	gerogiana	(Bollman, 1889)	Cherokia georgiana	Xystodesmidae	Polydesmida	Diplopoda	Arthropoda	Animalia	whole animal, 70% isopropanol	VMNH
CHE005	1	Male	Adult		R. Duffield	1973-06-16		Coweeta Hydrologic Station	Macon	North Carolina	USA		35.048426	-83.449878	2015	Cherokia	gerogiana	(Bollman, 1889)	Cherokia georgiana	Xystodesmidae	Polydesmida	Diplopoda	Arthropoda	Animalia	whole animal, 70% isopropanol	VMNH
CHE006	2	Male	Adult		A. Van Pelt	1962-07-16		Highlands Oak forest, Bowry Rd	Macon	North Carolina	USA		35.057167	-83.171197	2029	Cherokia	gerogiana	(Bollman, 1889)	Cherokia georgiana	Xystodesmidae	Polydesmida	Diplopoda	Arthropoda	Animalia	whole animal, 70% isopropanol	VMNH
CHE002	3	2M, 1F	Adult		Hoffman & Knight	1974-06-03		Blue Ridge Parkway near Mile Post 350, Forest Service road down to Black Mtn Campground, about 0.5 mi. down	Mitchell	North Carolina	USA		35.856374	-82.062193	2076	Cherokia	gerogiana	(Bollman, 1889)	Cherokia georgiana	Xystodesmidae	Polydesmida	Diplopoda	Arthropoda	Animalia	whole animal, 70% isopropanol	VMNH
CHE027	3	Male	Adult		J. F. Hanson	1958-07-17		Indian Gap Trail, Great Smoky Mountains National Park	Swain	North Carolina	USA		35.610928	-83.438493	2040	Cherokia	gerogiana	(Bollman, 1889)	Cherokia georgiana	Xystodesmidae	Polydesmida	Diplopoda	Arthropoda	Animalia	whole animal, 70% isopropanol	VMNH
CHE001	2	Male	Adult		R & R Hoffman	1983-06-28		South Toe River, US Forest Service road to Black Mountain Campground, 1mi below Parkway	Yancey	North Carolina	USA		35.751511	-82.220652	2019	Cherokia	gerogiana	(Bollman, 1889)	Cherokia georgiana	Xystodesmidae	Polydesmida	Diplopoda	Arthropoda	Animalia	whole animal, 70% isopropanol	VMNH
CHE007	2	Male	Adult		Hoffman	1958-07-29		Chatooga Ridge	Oconee	South Carolina	USA		34.896202	-83.168209	2021	Cherokia	gerogiana	(Bollman, 1889)	Cherokia georgiana	Xystodesmidae	Polydesmida	Diplopoda	Arthropoda	Animalia	whole animal, 70% isopropanol	VMNH
CHE029	1	Male	Adult		F. Coyle	1975-08-06		3.9 mi. west of The Sinks on L. River Gorgr Rd.	Blount	Tennessee	USA		35.666575	-83.695895	2061	Cherokia	gerogiana	(Bollman, 1889)	Cherokia georgiana	Xystodesmidae	Polydesmida	Diplopoda	Arthropoda	Animalia	whole animal, 70% isopropanol	VMNH
CHE030	1	Male	Adult		J. Lloyd	1963-06-17		Entrance to Chimneys Campground, Smoky Mountain National Park	Sevier	Tennessee	USA		35.637038	-83.488218	2052	Cherokia	gerogiana	(Bollman, 1889)	Cherokia georgiana	Xystodesmidae	Polydesmida	Diplopoda	Arthropoda	Animalia	whole animal, 70% isopropanol	VMNH
CHE031	1	Male	Adult		E. G. Matthews	1959-05-19		Indian Gap, Great Smoky National Park	Sevier	Tennessee	USA		35.611626	-83.492566	2019	Cherokia	gerogiana	(Bollman, 1889)	Cherokia georgiana	Xystodesmidae	Polydesmida	Diplopoda	Arthropoda	Animalia	whole animal, 70% isopropanol	VMNH
CHE021	1	Male	Adult		Hoffman	1972-06-10		Breaks Interstate Park near Haysi	Dickenson	Virginia	USA		37.290387	-82.294866	2046	Cherokia	gerogiana	(Bollman, 1889)	Cherokia georgiana	Xystodesmidae	Polydesmida	Diplopoda	Arthropoda	Animalia	whole animal, 70% isopropanol	VMNH
CHE023	1	Male	Adult		C. S. Hobson & W. H. Morrhead	1995-06-09		Jefferson National Forest Clinch Ranger District 0.3 km west of Skegg Tunnel	Dickenson	Virginia	USA		37.256498	-82.330484	2038	Cherokia	gerogiana	(Bollman, 1889)	Cherokia georgiana	Xystodesmidae	Polydesmida	Diplopoda	Arthropoda	Animalia	whole animal, 70% isopropanol	VMNH
CHE022	1	Male	Adult		D. W. Ogle	1980-09-23		1.5 mi. North of Stickleyville, near Dry Creek	Lee	Virginia	USA		36.72879	-82.908071	2003	Cherokia	gerogiana	(Bollman, 1889)	Cherokia georgiana	Xystodesmidae	Polydesmida	Diplopoda	Arthropoda	Animalia	whole animal, 70% isopropanol	VMNH
CHE025	1	Female	Adult		C. A. Pague	1990-05-15		Cedars Natural Area Preserve, ca. 10km southwest of Jonesville. Tompson-Cedar Cave	Lee	Virginia	USA		36.663144	-83.184897	2051	Cherokia	gerogiana	(Bollman, 1889)	Cherokia georgiana	Xystodesmidae	Polydesmida	Diplopoda	Arthropoda	Animalia	whole animal, 70% isopropanol	VMNH
CHE024	1	Male	Adult		C. S. Hobson & D. Stevenson	1994-09-13		Powell Mountain off FS 642, ca 1 mi northwest of Duffield, Jefferson National Forest	Scott	Virginia	USA		36.729238	-82.808788	2000	Cherokia	gerogiana	(Bollman, 1889)	Cherokia georgiana	Xystodesmidae	Polydesmida	Diplopoda	Arthropoda	Animalia	whole animal, 70% isopropanol	VMNH
MMC0264	1	Male	Adult	MMC-2006-014	P. & B. Marek	2006-09-27	9:45:00	near Stickleyville, junction of CR-619, -611, and -849	Lee	Virginia	USA	595	36.73846	-82.87839		Cherokia	gerogiana	(Bollman, 1889)	Cherokia georgiana	Xystodesmidae	Polydesmida	Diplopoda	Arthropoda	Animalia	whole animal, 70% isopropanol	VPI	VTEC
MMC0265	1	Male	Adult	MMC-2006-014	P. & B. Marek	2006-09-27	9:45:00	near Stickleyville, junction of CR-619, -611, and -849	Lee	Virginia	USA	595	36.73846	-82.87839		Cherokia	gerogiana	(Bollman, 1889)	Cherokia georgiana	Xystodesmidae	Polydesmida	Diplopoda	Arthropoda	Animalia	whole animal, 70% isopropanol	VPI	VTEC
MMC0269	1	Male	Adult	MMC-2006-014	P. & B. Marek	2006-09-27	9:45:00	near Stickleyville, junction of CR-619, -611, and -849	Lee	Virginia	USA	595	36.73846	-82.87839		Cherokia	gerogiana	(Bollman, 1889)	Cherokia georgiana	Xystodesmidae	Polydesmida	Diplopoda	Arthropoda	Animalia	whole animal, 70% isopropanol	VPI	VTEC
MPE00490	1	Male	Adult	PEM-2015-010	P. Marek, J. C. Means, P. Shorter	2015-06-01		Van Hook Campground	Macon	North Carolina	USA	928	35.07875	-83.24715		Cherokia	gerogiana	(Bollman, 1889)	Cherokia georgiana	Xystodesmidae	Polydesmida	Diplopoda	Arthropoda	Animalia	whole animal, 70% isopropanol	VPI	VTEC	J. C. Means	2015
MPE00493	1	Male	Adult	PEM-2015-011	P. Marek, J. C. Means, P. Shorter	2015-06-01		Cliffside Lake Recreation Area	Macon	North Carolina	USA	1058	35.08157	-83.23599	3	Cherokia	gerogiana	(Bollman, 1889)	Cherokia georgiana	Xystodesmidae	Polydesmida	Diplopoda	Arthropoda	Animalia	whole animal, 70% isopropanol	VPI	VTEC	J. C. Means	2015
MPE00499	1	Male	Adult	PEM-2015-011	P. Marek, J. C. Means, P. Shorter	2015-06-01		Cliffside Lake Recreation Area	Macon	North Carolina	USA	1058	35.08157	-83.23599	3	Cherokia	gerogiana	(Bollman, 1889)	Cherokia georgiana	Xystodesmidae	Polydesmida	Diplopoda	Arthropoda	Animalia	whole animal, 70% isopropanol	VPI	VTEC	J. C. Means	2015
MPE00501	1	Male	Adult	PEM-2015-011	P. Marek, J. C. Means, P. Shorter	2015-06-01		Cliffside Lake Recreation Area	Macon	North Carolina	USA	1058	35.08157	-83.23599	3	Cherokia	gerogiana	(Bollman, 1889)	Cherokia georgiana	Xystodesmidae	Polydesmida	Diplopoda	Arthropoda	Animalia	whole animal, 70% isopropanol	VPI	VTEC	D. A. Hennen	2017
MPE00506	1	Male	Adult	PEM-2015-012	P. Marek, J. C. Means, P. Shorter	2015-06-01	ex steep edges, highly disturbed area with many microhabitats under and around falls	parking lot near Dry Falls, ~1.3km south of CL, near sully	Macon	North Carolina	USA	1037	35.068151	-83.238598		Cherokia	gerogiana	(Bollman, 1889)	Cherokia georgiana	Xystodesmidae	Polydesmida	Diplopoda	Arthropoda	Animalia	whole animal, 70% isopropanol	VPI	VTEC	J. C. Means	2015
MPE00512	1	Male	Adult	DH-15-0602-001	D. Hennen	2015-06-02	ex oak, maple, beech, witch-hazel, rhododendron, spicebush litter, ferns throughout underbrush	On moist hillside beside path to Sunset Point, just up the road from Highlands Nature Center	Highlands	North Carolina	USA		35.0517	-83.1933		Cherokia	gerogiana	(Bollman, 1889)	Cherokia georgiana	Xystodesmidae	Polydesmida	Diplopoda	Arthropoda	Animalia	whole animal, 70% isopropanol	VPI	VTEC	J. C. Means	2015
MPE00514	1	Male	Adult	PEM-2015-015	P. Marek, J. C. Means, P. Shorter	2015-06-04	ex pine, oak, poison ivy	side of road on GA/SC border, ~25 km west of Chattooga Lake, Chattooga put-in	Oconee	South Carolina	USA	479	34.907531	-83.180761	2	Cherokia	gerogiana	(Bollman, 1889)	Cherokia georgiana	Xystodesmidae	Polydesmida	Diplopoda	Arthropoda	Animalia	whole animal, 70% isopropanol	VPI	VTEC	J. C. Means	2015
MPE00517	1	Male	Adult	PEM-2015-017	P. Marek, J. C. Means, P. Shorter	2015-06-04		Issaqueena Falls, gravel area leading up to Stumphouse Tunnel	Walhalla	South Carolina	USA	450	34.81014	-83.12329	2	Cherokia	gerogiana	(Bollman, 1889)	Cherokia georgiana	Xystodesmidae	Polydesmida	Diplopoda	Arthropoda	Animalia	whole animal, 70% isopropanol	VPI	VTEC	J. C. Means	2015
MPE00523	1	Male	Adult	PEM-2015-018	P. Marek, J. C. Means, P. Shorter	2015-06-05	ex rhododendron, hardwood forest, frequent streams and waterfalls	Panthertown trails, 0.66km east of entrance parking lot, path to Wilderness Falls	Jackson	North Carolina	USA	1252	35.16706	-83.03644	4	Cherokia	gerogiana	(Bollman, 1889)	Cherokia georgiana	Xystodesmidae	Polydesmida	Diplopoda	Arthropoda	Animalia	whole animal, 70% isopropanol	VPI	VTEC	J. C. Means	2015
MPE00535	1	Male	Adult	MK-2015-006	M. Kasson	2015-06-03		Hemlock ravine in inner bend of Titus Creek of rt. I-75	Pioneer	Tennessee	USA		36.373167	-84.2525		Cherokia	gerogiana	(Bollman, 1889)	Cherokia georgiana	Xystodesmidae	Polydesmida	Diplopoda	Arthropoda	Animalia	whole animal, 70% isopropanol	VPI	VTEC	J. C. Means	2015
MPE00540	1	Male	Adult	MK-2015-005	M. Kasson	2015-06-03		Cove Lake State Park, equidistant from Robin Ln. and Park Place Rd.	Campbell	Tennessee	USA		36.317483	-84.214647		Cherokia	gerogiana	(Bollman, 1889)	Cherokia georgiana	Xystodesmidae	Polydesmida	Diplopoda	Arthropoda	Animalia	whole animal, 70% isopropanol	VPI	VTEC	J. C. Means	2015
MPE01258	1	Male	Adult	JCM-2016-028	J. C. Means, D. Hennen	2016-05-22	ex hemlock, maple, tulip poplar, oak, pine litter, a bit moist	Fall Creek Falls St. Park, George hole area, hillside beside parking lot on both sides of road	Van Buren	Tennessee	USA	481	35.66126	-85.3464	7	Cherokia	gerogiana	(Bollman, 1889)	Cherokia georgiana	Xystodesmidae	Polydesmida	Diplopoda	Arthropoda	Animalia	whole animal, 70% isopropanol	VPI	VTEC	J. C. Means	2016
MPE01263	1	Male	Adult	JCM-2016-033	J. C. Means, D. Hennen	2016-05-23	ex dry litter on sandy soil, but more moist in gully, pine, maple, beech, big leaf magnolia, oak	Corinth Recreation Area, hiking trail between Yellowhammer Loop and Firefly Loop, gully leading to lake	Winston	Alabama	USA	171	34.09967	-87.31973	9	Cherokia	gerogiana	(Bollman, 1889)	Cherokia georgiana	Xystodesmidae	Polydesmida	Diplopoda	Arthropoda	Animalia	whole animal, 70% isopropanol	VPI	VTEC	J. C. Means	2016
MPE01271	1	Male	Adult		J. C. Means, D. Hennen	2016-05-23	ex dry litter and logs, oak, pine, maple, tulip poplar	Amicalola Fall State Park, gully behind campsite 2	Dawson	Georgia	USA		34.57043	-84.24454	5	Cherokia	gerogiana	(Bollman, 1889)	Cherokia georgiana	Xystodesmidae	Polydesmida	Diplopoda	Arthropoda	Animalia	whole animal, 70% isopropanol	VPI	VTEC	J. C. Means	2016
MPE01272	1	Male	Adult	JCM-2016-031	J. C. Means, D. Hennen	2016-05-22	ex oak forest with maple and some tulip poplar, dry litter	Monte Sano State Park, along South Plateau Loop Trail	Madison	Alabama	USA	499	34.74383	-86.51136	10	Cherokia	gerogiana	(Bollman, 1889)	Cherokia georgiana	Xystodesmidae	Polydesmida	Diplopoda	Arthropoda	Animalia	whole animal, 70% isopropanol	VPI	VTEC	J. C. Means	2016
MPE01308	1	Male	Adult	JCM-2016-036	J. C. Means, D. Hennen	2016-05-23	ex dry oak and maple litter, B. initialis in grass between parking lot and stream	Amicalola Falls State Park, along Creek Trail, beside parking lot for park ranger office	Dawson	Georgia	USA	560	34.55937	-84.24968	6	Cherokia	gerogiana	(Bollman, 1889)	Cherokia georgiana	Xystodesmidae	Polydesmida	Diplopoda	Arthropoda	Animalia	whole animal, 70% isopropanol	VPI	VTEC	J. C. Means	2016
MPE01336	1	Male	Adult	JCM-2016-032	J. C. Means, D. Hennen	2016-05-22	ex around campsite at night, in grassy and mixed leaf litter areas, mostly dry	Corinth Recreation Area, campground, Yellowhammer Loop site 10	Winston	Alabama	USA	197	34.10174	-87.32034	5	Cherokia	gerogiana	(Bollman, 1889)	Cherokia georgiana	Xystodesmidae	Polydesmida	Diplopoda	Arthropoda	Animalia	whole animal, 70% isopropanol	VPI	VTEC	J. C. Means	2016
MPE01473	1	Male	Adult	JCM-2016-058	J. C. Means, D. Hennen	2016-06-08	ex moist deciduous litter on dark, loamy soil, mainly oak, rhododendron, hemlock, maple	Soco Gap	Jackson	North Carolina	USA	1349	35.4938	-83.15572	12	Cherokia	gerogiana	(Bollman, 1889)	Cherokia georgiana	Xystodesmidae	Polydesmida	Diplopoda	Arthropoda	Animalia	whole animal, 70% isopropanol	VPI	VTEC	J. C. Means	2016
MPE01508	1	Male	Adult	JCM-2016-060	J. C. Means, D. Hennen	2016-06-08	ex along trail, hemlock, oak, maple, tulip poplar litter, moist	Great Smokey Mtn National Park, Chimneys Picnic Area, Cuve Hardwood Trail	Sevier	Tennessee	USA	877	35.63609	-83.49378	7	Cherokia	gerogiana	(Bollman, 1889)	Cherokia georgiana	Xystodesmidae	Polydesmida	Diplopoda	Arthropoda	Animalia	whole animal, 70% isopropanol	VPI	VTEC	J. C. Means	2016
MPE01512	1	Male	Adult	JCM-2016-051	J. C. Means, D. Hennen	2016-06-06	ex pine/deciduous, rhododendron, maple, oak litter, moist	Van Hook Glade Campground, around site 8 and along road to bathroom	Macon	North Carolina	USA	1014	35.07812	-83.24668	11	Cherokia	gerogiana	(Bollman, 1889)	Cherokia georgiana	Xystodesmidae	Polydesmida	Diplopoda	Arthropoda	Animalia	whole animal, 70% isopropanol	VPI	VTEC	J. C. Means	2016
MPE01532	1	Female	Adult	JCM-2016-050	J. C. Means, D. Hennen	2016-06-06	ex hemlock, maple, tulip poplar litter, moist	Saluda Trail, along North Carolina/South Carolina state line	Greenville	South Carolina	USA	717	35.18396	-82.42769	5	Cherokia	gerogiana	(Bollman, 1889)	Cherokia georgiana	Xystodesmidae	Polydesmida	Diplopoda	Arthropoda	Animalia	whole animal, 70% isopropanol	VPI	VTEC	J. C. Means	2016
MPE01547	1	Male	Adult	JCM-2016-057	J. C. Means, D. Hennen	2016-06-08	ex moist deciduous woods beside research lab, also in yard	Purchase Knob Field Station	Haywood	North Carolina	USA	1502	35.58614	-83.07365	7	Cherokia	gerogiana	(Bollman, 1889)	Cherokia georgiana	Xystodesmidae	Polydesmida	Diplopoda	Arthropoda	Animalia	whole animal, 70% isopropanol	VPI	VTEC	J. C. Means	2016
MPE01585	1	Male	Adult	JCM-2016-054	J. C. Means, D. Hennen	2016-06-07	Mix of moist pine, oak, rhododendron, tulip poplar litter, a bit dry at some points, many earthworms	Tallulah Falls State Park along North Rim Trail	Rabun	Georgia	USA	498	34.7402	-83.39213	11	Cherokia	gerogiana	(Bollman, 1889)	Cherokia georgiana	Xystodesmidae	Polydesmida	Diplopoda	Arthropoda	Animalia	whole animal, 70% isopropanol	VPI	VTEC	J. C. Means
MPE01822	1	Male	Adult	MK-2016-015	M. Berger, A. Macks	2016-05-24		Moccasin Creek State Park	Rabun	Georgia	USA		34.844651	-83.588183	2289	Cherokia	gerogiana	(Bollman, 1889)	Cherokia georgiana	Xystodesmidae	Polydesmida	Diplopoda	Arthropoda	Animalia	whole animal, 70% isopropanol	VPI	VTEC	P. Shorter	2016
MPE02181	1	Male	Adult	JCM-2016-108	J. C. Means, D. Hennen	2016-10-08	Along streambank above dry creek, forest w / oak, beech, tulip poplar, pawpaw, some eastern hemlock and rhododendron, soil very dry	Wartburg: Rock Creek Campground, path behind campsite 4	Morgan	Tennessee	USA	285	36.06981	-84.66313		Cherokia	gerogiana	(Bollman, 1889)	Cherokia georgiana	Xystodesmidae	Polydesmida	Diplopoda	Arthropoda	Animalia	whole animal, 70% isopropanol	VPI	VTEC	J. C. Means	2016
MPE02360	1	Male	Adult	JCM-2017-006	J. C. Means, K. Means	2017-03-05	Deciduous forest on steep hillside	Hillside by sharp bend in road, small dry stream, steep, on road to Lake Marvin	Floyd	Georgia	USA	385	34.562867	-85.068112		Cherokia	gerogiana	(Bollman, 1889)	Cherokia georgiana	Xystodesmidae	Polydesmida	Diplopoda	Arthropoda	Animalia	whole animal, 70% isopropanol	VPI	VTEC	J. C. Means	2017
MPE02683	1	Male	Adult	DAH-2017-0513-02	D. A. Hennen, J. C. Means, V. Wong	2017-05-13	Maple woods beside stream, moist deciduous litter. 8 PM.	Montgomery Bell State Park: Jim Bailey Nature Trail	Dickson	Tennessee	USA	206	36.10172	-87.28539	7	Cherokia	gerogiana	(Bollman, 1889)	Cherokia georgiana	Xystodesmidae	Polydesmida	Diplopoda	Arthropoda	Animalia	whole animal, 70% isopropanol	VPI	VTEC
MPE02700	1	Male	Adult	DAH-2017-0513-02	D. A. Hennen, J. C. Means, V. Wong	2017-05-13	Maple woods beside stream, moist deciduous litter. 8 PM.	Montgomery Bell State Park: Jim Bailey Nature Trail	Dickson	Tennessee	USA	206	36.10172	-87.28539	7	Cherokia	gerogiana	(Bollman, 1889)	Cherokia georgiana	Xystodesmidae	Polydesmida	Diplopoda	Arthropoda	Animalia	whole animal, 70% isopropanol	VPI	VTEC	J. C. Means	2017
MPE02702	1	Male	Adult	DAH-2017-0513-02	D. A. Hennen, J. C. Means, V. Wong	2017-05-13	Maple woods beside stream, moist deciduous litter. 8 PM.	Montgomery Bell State Park: Jim Bailey Nature Trail	Dickson	Tennessee	USA	206	36.10172	-87.28539	7	Cherokia	gerogiana	(Bollman, 1889)	Cherokia georgiana	Xystodesmidae	Polydesmida	Diplopoda	Arthropoda	Animalia	whole animal, 70% isopropanol	VPI	VTEC	J. C. Means	2017
MPE02823	1	Male	Adult	DAH-2017-0512-03	D. A. Hennen, J. C. Means, V. Wong	2017-05-12	Oak-ironwood-beech-hemlock woods, moist litter. 6:45-7:38 PM. Light drizzle.	Wartburg: Frozen Head State Park, woods below campground	Morgan	Tennessee	USA	423	36.13206	-84.4978	6	Cherokia	gerogiana	(Bollman, 1889)	Cherokia georgiana	Xystodesmidae	Polydesmida	Diplopoda	Arthropoda	Animalia	whole animal, 70% isopropanol	VPI	VTEC	J. C. Means	2017
MPE03167	1	Male	Adult	DAH-2017-0927-01	D. A. Hennen, J. C. Means	2017-09-27	Moist woods along trail, dark soil with tulip poplar, maple, ash litter. 1:19-3:50 PM.	Alpine: Boone National Forest, Alpine Recreation Area off hwy 27	Pulaski	Kentucky	USA	360	36.91564	-84.51827	9	Cherokia	gerogiana	(Bollman, 1889)	Cherokia georgiana	Xystodesmidae	Polydesmida	Diplopoda	Arthropoda	Animalia	whole animal, 70% isopropanol	VPI	VTEC	J. C. Means	2017
MPE03215	1	Male	Adult	DAH-2017-0927-01	D. A. Hennen, J. C. Means	2017-09-27	Moist woods along trail, dark soil with tulip poplar, maple, ash litter. 1:19-3:50 PM.	Alpine: Boone National Forest, Alpine Recreation Area off hwy 27	Pulaski	Kentucky	USA	360	36.91564	-84.51827	9	Cherokia	gerogiana	(Bollman, 1889)	Cherokia georgiana	Xystodesmidae	Polydesmida	Diplopoda	Arthropoda	Animalia	whole animal, 70% isopropanol	VPI	VTEC	J. C. Means	2017
MPE03216	1	Male	Adult	DAH-2017-0927-01	D. A. Hennen, J. C. Means	2017-09-27	Moist woods along trail, dark soil with tulip poplar, maple, ash litter. 1:19-3:50 PM.	Alpine: Boone National Forest, Alpine Recreation Area off hwy 27	Pulaski	Kentucky	USA	360	36.91564	-84.51827	9	Cherokia	gerogiana	(Bollman, 1889)	Cherokia georgiana	Xystodesmidae	Polydesmida	Diplopoda	Arthropoda	Animalia	whole animal, 70% isopropanol	VPI	VTEC	J. C. Means	2017
MPE03234	1	Male	Adult	DAH-2017-0928-02	D. A. Hennen, J. C. Means	2017-09-28	Slightly moist hillside in beech, maple, tulip poplar woods, dark soil. 12:32 - 2:36 PM.	Pikeville: Bob Amos Park, 424 Bob Amos Dr., WW Gearheart Hiking Trail	Pike	Kentucky	USA	359	37.46902	-82.54621	7	Cherokia	gerogiana	(Bollman, 1889)	Cherokia georgiana	Xystodesmidae	Polydesmida	Diplopoda	Arthropoda	Animalia	whole animal, 70% isopropanol	VPI	VTEC	J. C. Means	2017
MPE03252	1	Female	Adult	DAH-2017-0927-02	D. A. Hennen, J. C. Means	2017-09-27	Dry litter of tulip poplar, sycamore, autumn olive. 7:03 - 9:12 PM.	Carr Creek State Park, woods behind campground and around marina	Knott	Kentucky	USA	329	37.23148	-83.00081	5	Cherokia	gerogiana	(Bollman, 1889)	Cherokia georgiana	Xystodesmidae	Polydesmida	Diplopoda	Arthropoda	Animalia	whole animal, 70% isopropanol	VPI	VTEC	J. C. Means	2017
MPE03316	1	Male	Adult	DAH-2017-1025-03	D. A. Hennen, J. C. Means	2017-10-25	Moist deciduous woods w/ crumbly dark soil, rhododendron, hemlock, tulip poplar forest. 10 - 11:07 PM.	9.5 air mi. NNW of Helen: Enota Mountain Retreat, off 180, trail by primitive campground, above stream	Towns	Georgia	USA	787	34.83647	-83.77109	13	Cherokia	gerogiana	(Bollman, 1889)	Cherokia georgiana	Xystodesmidae	Polydesmida	Diplopoda	Arthropoda	Animalia	whole animal, 70% isopropanol	VPI	VTEC	J. C. Means	2017
MPE03318	1	Male	Adult	DAH-2017-1026-01	D. A. Hennen, J. C. Means	2017-10-26	Moist woods of rhododendron, dying hemlock, oak, tulip poplar, witch hazel, dark crumbly soil. 10:23 AM - 12:28 PM.	9.5 air mi. NNW of Helen: Enota Mountain Retreat, trail up to 400 ft waterfall	Towns	Georgia	USA	858	34.83326	-83.77644	9	Cherokia	gerogiana	(Bollman, 1889)	Cherokia georgiana	Xystodesmidae	Polydesmida	Diplopoda	Arthropoda	Animalia	whole animal, 70% isopropanol	VPI	VTEC	J. C. Means	2017
MPE03331	1	Male	Adult	DAH-2017-1026-02	D. A. Hennen, J. C. Means	2017-10-26	Moist rhododendron, hemlock, tulip poplar, oak, maple woods beside road. 1:30 - 2:27 PM.	Chattahoochee National Forest, Rt 180, 0.5 mi W of road for Brasstown Bald	Union	Georgia	USA	853	34.84084	-83.80223	6	Cherokia	gerogiana	(Bollman, 1889)	Cherokia georgiana	Xystodesmidae	Polydesmida	Diplopoda	Arthropoda	Animalia	whole animal, 70% isopropanol	VPI	VTEC	J. C. Means	2017
MPE03692	1	Female	Adult	PEM-2017-002	P. Marek, C. Hall	2017-03-09	10:00	S of Tifton	Tift	Georgia	USA	91	34.39251	-83.53917	2	Cherokia	gerogiana	(Bollman, 1889)	Cherokia georgiana	Xystodesmidae	Polydesmida	Diplopoda	Arthropoda	Animalia	whole animal, 70% isopropanol	VPI	VTEC	D. A. Hennen	2017
MPE03902	1	Male	Adult	CWH-20180414-01	C.W. Harden	2018-04-14	Active on ground at hight, mixed deciduous woods near small stream (oak, Sweetgum, tulip poplar, poison ivy)	Winder: Terminus of Arrowhatchee Drive	Barrow	Georgia	USA	262	34.0254	-83.695		Cherokia	gerogiana	(Bollman, 1889)	Cherokia georgiana	Xystodesmidae	Polydesmida	Diplopoda	Arthropoda	Animalia	whole animal, 70% isopropanol	VPI	VTEC	J. C. Means	2018
MPE03992	1	Female	Adult	CWH-20180512-02	C. W. Harden & L. M. Thompson	2018-05-12	Under rotten logs beside trail. Hemlock, rhododendron, pine, oak, sycamore, umbrella magnolia; at base of large sandstone cliff	Guest River Gorge	Wise	Virginia	USA		36.91761	-82.44585		Cherokia	gerogiana	(Bollman, 1889)	Cherokia georgiana	Xystodesmidae	Polydesmida	Diplopoda	Arthropoda	Animalia	whole animal, 70% isopropanol	VPI	VTEC	J. C. Means	2018
MPE04252	1	Male	Adult	JCM-2018-0707-01	J. C. Means	2018-07-07	Dogwood, holly, oak, pine	The woods in Jefferson City Park	Jackson	Georgia	USA	241	34.116667	-83.592778		Cherokia	gerogiana	(Bollman, 1889)	Cherokia georgiana	Xystodesmidae	Polydesmida	Diplopoda	Arthropoda	Animalia	whole animal, 70% isopropanol	VPI	VTEC	J. C. Means	2018
MPE04345	1	Male	Adult	DAH-2018-1014-04	D. A. Hennen	2018-10-14	In soil on steep, rocky slope, poison ivy, oak, hickory woods. 4:45-5:15 pm.	Chattahoochee NF, Woody Gap Rec Area	Lumpkin	Georgia	USA	977	34.675	-84.0015	9	Cherokia	gerogiana	(Bollman, 1889)	Cherokia georgiana	Xystodesmidae	Polydesmida	Diplopoda	Arthropoda	Animalia	whole animal, 70% isopropanol	VPI	VTEC	D. A. Hennen	2018
MPE04356	1	Male	Adult	DAH-2018-1015-02	D. A. Hennen	2018-10-15	Dry litter of oak, hickory, tuliptree, maple. 1:45-3:15 PM.	Young Harris: Brasstown Valley Resort, Lodge Connector Trail to Miller Trek	Towns	Georgia	USA	670	34.9538	-83.8359	7	Cherokia	gerogiana	(Bollman, 1889)	Cherokia georgiana	Xystodesmidae	Polydesmida	Diplopoda	Arthropoda	Animalia	whole animal, 70% isopropanol	VPI	VTEC	D. A. Hennen	2018
MPE04365	1	Female	Adult	DAH-2018-1014-02	D. A. Hennen	2018-10-14	In dark, moist soil on streambank. 12:05-1:30 PM.	Chattahoochee NF, DeSoto Falls Rec Area, Lower Falls Trail	Lumpkin	Georgia	USA	633	34.7078	-83.915	8	Cherokia	gerogiana	(Bollman, 1889)	Cherokia georgiana	Xystodesmidae	Polydesmida	Diplopoda	Arthropoda	Animalia	whole animal, 70% isopropanol	VPI	VTEC	D. A. Hennen	2018
MPE04376	1	Male	Adult	DAH-2018-1013-03	D. A. Hennen	2018-10-13	Patch of rhododendron, hemlock, holly, oak, pine woods along stream. 3:30-4 PM.	Tallulah Gorge State Park, North Rim Trail	Rabun	Georgia	USA	480	34.7391	-83.3887	8	Cherokia	gerogiana	(Bollman, 1889)	Cherokia georgiana	Xystodesmidae	Polydesmida	Diplopoda	Arthropoda	Animalia	whole animal, 70% isopropanol	VPI	VTEC	D. A. Hennen	2018
MPE04383	1	Male	Adult	DAH-2018-1013-02	D. A. Hennen	2018-10-13	In dark sandy soil in patch of beech, tuliptree, rhododendron woods. 1:03-2:09 PM.	Clayton: Chattahoochee NF, Warwoman Dell Rec Area, near picnic area	Rabun	Georgia	USA	644	34.8813	-83.3539	8	Cherokia	gerogiana	(Bollman, 1889)	Cherokia georgiana	Xystodesmidae	Polydesmida	Diplopoda	Arthropoda	Animalia	whole animal, 70% isopropanol	VPI	VTEC	D. A. Hennen	2018
MPE04408	1	Male	Adult	DAH-2018-1015-04	D. A. Hennen	2018-10-15	Moist litter and soil in rhododendron, mountain laurel, tuliptree, beech forest near stream. 6 -7:30 PM.	Hiawassee: Long Ridge Campground, Harris Cove	Towns	Georgia	USA	647	34.9256	-83.7776	6	Cherokia	gerogiana	(Bollman, 1889)	Cherokia georgiana	Xystodesmidae	Polydesmida	Diplopoda	Arthropoda	Animalia	whole animal, 70% isopropanol	VPI	VTEC	D. A. Hennen	2018
MPE04422	1	Male	Adult	DAH-2018-1014-03	D. A. Hennen	2018-10-14	Slightly moist litter in tuliptree, rhododendron, hemlock woods near stream. 2:30-3:40 PM.	Blairsville: Vogel State Park, Trahlyta Falls Trail	Union	Georgia	USA	697	34.7701	-83.9163	12	Cherokia	gerogiana	(Bollman, 1889)	Cherokia georgiana	Xystodesmidae	Polydesmida	Diplopoda	Arthropoda	Animalia	whole animal, 70% isopropanol	VPI	VTEC	D. A. Hennen	2018
MPE04515	1	Female	Adult	DAH-2018-1013-01	D. A. Hennen	2018-10-13	Moist rhododendron, pine, tuliptree litter. 11:10 AM-12:16 PM.	Mount Pleasant: Sumter NF, Long Bottom Ford Campground	Oconee	South Carolina	USA	468	34.8968	-83.1896	8	Cherokia	gerogiana	(Bollman, 1889)	Cherokia georgiana	Xystodesmidae	Polydesmida	Diplopoda	Arthropoda	Animalia	whole animal, 70% isopropanol	VPI	VTEC	D. A. Hennen	2018
MPE04539	1	Male	Adult	DAH-2018-1013-04	D. A. Hennen	2018-10-13	Moderately dry rhododendron, pine, tuliptree litter. 6:30-7:45 PM.	Helen: Unicoi State Park, Lake Trail	White	Georgia	USA	518	34.7262	-83.7216	6	Cherokia	gerogiana	(Bollman, 1889)	Cherokia georgiana	Xystodesmidae	Polydesmida	Diplopoda	Arthropoda	Animalia	whole animal, 70% isopropanol	VPI	VTEC	D. A. Hennen	2018
MPE04550	1	Male	Adult	DAH-2018-1012-04	D. A. Hennen	2018-10-12	Rhododendron, hemlock, tuliptree woods near campground. 6:50-7:20 PM.	Sumter NF, Cherry Hill Rec Area	Oconee	South Carolina	USA	713	35.9427	-83.0866	7	Cherokia	gerogiana	(Bollman, 1889)	Cherokia georgiana	Xystodesmidae	Polydesmida	Diplopoda	Arthropoda	Animalia	whole animal, 70% isopropanol	VPI	VTEC	D. A. Hennen	2018
MPE04551	1	Female	Adult	DAH-2018-1012-04	D. A. Hennen	2018-10-12	Rhododendron, hemlock, tuliptree woods near campground. 6:50-7:20 PM.	Sumter NF, Cherry Hill Rec Area	Oconee	South Carolina	USA	713	34.9427	-83.0866	7	Cherokia	gerogiana	(Bollman, 1889)	Cherokia georgiana	Xystodesmidae	Polydesmida	Diplopoda	Arthropoda	Animalia	whole animal, 70% isopropanol	VPI	VTEC	D. A. Hennen	2018
MPE04552	1	Female	Adult	DAH-2018-1012-04	D. A. Hennen	2018-10-12	Rhododendron, hemlock, tuliptree woods near campground. 6:50-7:20 PM.	Sumter NF, Cherry Hill Rec Area	Oconee	South Carolina	USA	713	34.9427	-83.0866	7	Cherokia	gerogiana	(Bollman, 1889)	Cherokia georgiana	Xystodesmidae	Polydesmida	Diplopoda	Arthropoda	Animalia	whole animal, 70% isopropanol	VPI	VTEC	D. A. Hennen	2018
MPE04558	1	Male	Adult	DAH-2018-1014-01	D. A. Hennen	2018-10-14	Bottomland woods of tuliptree, rhododendron, oak, pine, hemlock near stream, moist litter. 9:27-10:47 AM.	Helen: Smithgall Woods State Park, Laurel Ridge Trail	White	Georgia	USA	416	34.692	-83.7674	8	Cherokia	gerogiana	(Bollman, 1889)	Cherokia georgiana	Xystodesmidae	Polydesmida	Diplopoda	Arthropoda	Animalia	whole animal, 70% isopropanol	VPI	VTEC	D. A. Hennen	2018
MPE04662	1	Male	Adult	GP-2018-0816-01	G. Phillips, E. C. Bernard	2018-08-16		Huntsville: Monte Sano SP, Cold Spring Trail loop, 5105 Nolen Drive	Madison	Alabama	USA		34.7477	-86.5305		Cherokia	gerogiana	(Bollman, 1889)	Cherokia georgiana	Xystodesmidae	Polydesmida	Diplopoda	Arthropoda	Animalia	whole animal, 70% isopropanol	VPI	VTEC	D. A. Hennen	2019
MPE04808	1	Male	Adult	DAH-2019-0427-01	D. A. Hennen	2019-04-27	Rhododendron, oak, hemlock, beech forest along stream. 9:20-11:45 AM.	Great Smoky Mountains National Park, Gatlinburg Trail off US 441 past Sugarlands Visitor Center	Sevier	Tennessee	USA	384	35.7045	-83.5247	8	Cherokia	gerogiana	(Bollman, 1889)	Cherokia georgiana	Xystodesmidae	Polydesmida	Diplopoda	Arthropoda	Animalia	whole animal, 70% isopropanol	VPI	VTEC	D. A. Hennen	2019
MPE04820	1	Male	Adult	DAH-2019-0425-01	D. A. Hennen	2019-04-25	Hemlock, rhododendron, oak, beech, sweetgum forest. 9-11 AM.	Great Smoky Mountains National Park, Greenbrier Rd, manway behind ranger office	Sevier	Tennessee	USA	442	35.7289	-83.4064	8	Cherokia	gerogiana	(Bollman, 1889)	Cherokia georgiana	Xystodesmidae	Polydesmida	Diplopoda	Arthropoda	Animalia	whole animal, 70% isopropanol	VPI	VTEC	D. A. Hennen	2019
MPE05011	1	Male	Adult	DAB7	Beamer Family	2004-05-12	ex beneath logs and branches	Cherokee National Forest, Farr Gap, between Salt Spring Mtn & Unicoi Mts.	Monroe	North Carolina	USA	862.7	35.4632	-84.0279		Cherokia	gerogiana	(Bollman, 1889)	Cherokia georgiana	Xystodesmidae	Polydesmida	Diplopoda	Arthropoda	Animalia	whole animal, 70% isopropanol	VPI	VTEC
MPE05012	1	Male	Adult	DAB11	Beamer Family	2004-05-14	ex beneath moss mats	between Horse Cove Ridge and Unicoi Mtns, seep nr jct Sand & Santeetlah Crks	Graham	North Carolina	USA	896.9	35.3488	-83.9768		Cherokia	gerogiana	(Bollman, 1889)	Cherokia georgiana	Xystodesmidae	Polydesmida	Diplopoda	Arthropoda	Animalia	whole animal, 70% isopropanol	VPI	VTEC
MPE05013	1	Male	Adult	DAB12	Beamer Family	2004-05-14	ex beneath logs	S SR143, Cheoah Mtns, Stecoah Gap, along the Appalachian Trail	Graham	North Carolina	USA	977.4	36.3579	-83.7185		Cherokia	gerogiana	(Bollman, 1889)	Cherokia georgiana	Xystodesmidae	Polydesmida	Diplopoda	Arthropoda	Animalia	whole animal, 70% isopropanol	VPI	VTEC
MPE05014	1	Male	Adult	DAB6	Beamer Family	2004-05-11	ex spruce fir forest, under RR tie	Black Mtns, summit of Mount Mitchell	Yancey	North Carolina	USA	2037.4	35.7648	-82.2651		Cherokia	gerogiana	(Bollman, 1889)	Cherokia georgiana	Xystodesmidae	Polydesmida	Diplopoda	Arthropoda	Animalia	whole animal, 70% isopropanol	VPI	VTEC
MPE05052	1	Female	Adult	CCSP-2020-04	L. F. Vasquez	2020-09-19	Mixed pine and hard woods; under logs	Private property	Macon	Alabama	USA		32.51455	-85.61167		Cherokia	gerogiana	(Bollman, 1889)	Cherokia georgiana	Xystodesmidae	Polydesmida	Diplopoda	Arthropoda	Animalia	whole animal, 70% isopropanol	VPI	VTEC	L. F. Vasquez	2021
MPE05057	1	Female	Adult	CCSP-2020-06	L. F. Vasquez	2020-09-27	Mixed forest woodland trail	Barnesville	Lamar	Georgia	USA		33.12607	-84.13859		Cherokia	gerogiana	(Bollman, 1889)	Cherokia georgiana	Xystodesmidae	Polydesmida	Diplopoda	Arthropoda	Animalia	whole animal, 70% isopropanol	VPI	VTEC	L. F. Vasquez	2021
MPE05058	1	Female	Adult	CCSP-2020-06	L. F. Vasquez	2020-09-27	Mixed forest woodland trail	Barnesville	Lamar	Georgia	USA		33.12607	-84.13859		Cherokia	gerogiana	(Bollman, 1889)	Cherokia georgiana	Xystodesmidae	Polydesmida	Diplopoda	Arthropoda	Animalia	whole animal, 70% isopropanol	VPI	VTEC	L. F. Vasquez	2021
MPE05059	1	Female	Adult	CCSP-2020-06	L. F. Vasquez	2020-09-27	Mixed forest woodland trail	Barnesville	Lamar	Georgia	USA		33.12607	-84.13859		Cherokia	gerogiana	(Bollman, 1889)	Cherokia georgiana	Xystodesmidae	Polydesmida	Diplopoda	Arthropoda	Animalia	whole animal, 70% isopropanol	VPI	VTEC	L. F. Vasquez	2021
MPE05064	1	Male	Adult	CCSP-2020-07	L. F. Vasquez	2020-10-03	Hardwood floodplain forest under logs	Tuskegee National Forest	Macon	Alabama	USA		32.487098	-85.602889		Cherokia	gerogiana	(Bollman, 1889)	Cherokia georgiana	Xystodesmidae	Polydesmida	Diplopoda	Arthropoda	Animalia	whole animal, 70% isopropanol	VPI	VTEC	L. F. Vasquez	2021
MPE05071	1	Male	Adult	CCSP-2020-07	L. F. Vasquez	2020-10-03	Hardwood floodplain forest under logs	Tuskegee National Forest	Macon	Alabama	USA		32.487098	-85.602889		Cherokia	gerogiana	(Bollman, 1889)	Cherokia georgiana	Xystodesmidae	Polydesmida	Diplopoda	Arthropoda	Animalia	whole animal, 70% isopropanol	VPI	VTEC	L. F. Vasquez	2021
MPE05087	1	Male	Adult	CCSP-2020-08	L. F. Vasquez	2020-11-07	Under fallen bark	Tuskegee National Forest	Macon	Alabama	USA		32.490601	-85.99154		Cherokia	gerogiana	(Bollman, 1889)	Cherokia georgiana	Xystodesmidae	Polydesmida	Diplopoda	Arthropoda	Animalia	whole animal, 70% isopropanol	VPI	VTEC	L. F. Vasquez	2021
MPE05088	1	Female	Adult	CCSP-2020-08	L. F. Vasquez	2020-11-07	Under fallen bark	Tuskegee National Forest	Macon	Alabama	USA		32.48949	-85.601779		Cherokia	gerogiana	(Bollman, 1889)	Cherokia georgiana	Xystodesmidae	Polydesmida	Diplopoda	Arthropoda	Animalia	whole animal, 70% isopropanol	VPI	VTEC	L. F. Vasquez	2021
MPE05090	1	Male	Adult	CCSP-2020-09	L. F. Vasquez	2020-12-05		Birkead Property	Harris	Georgia	USA		32.628418	-84.996407		Cherokia	gerogiana	(Bollman, 1889)	Cherokia georgiana	Xystodesmidae	Polydesmida	Diplopoda	Arthropoda	Animalia	whole animal, 70% isopropanol	VPI	VTEC	L. F. Vasquez	2021
MPE05093	1	Male	Adult	CCSP-2020-10	L. F. Vasquez	2020-12-16	Under Charred long on a huge burned over clearcout		Tallapoosa	Alabama	USA		32.598719	-85.810385		Cherokia	gerogiana	(Bollman, 1889)	Cherokia georgiana	Xystodesmidae	Polydesmida	Diplopoda	Arthropoda	Animalia	whole animal, 70% isopropanol	VPI	VTEC	L. F. Vasquez	2021
MPE05094	1	Male	Adult	CCSP-2020-10	L. F. Vasquez	2020-12-16	Under Charred long on a huge burned over clearcout		Tallapoosa	Alabama	USA		32.598719	-85.810385		Cherokia	gerogiana	(Bollman, 1889)	Cherokia georgiana	Xystodesmidae	Polydesmida	Diplopoda	Arthropoda	Animalia	whole animal, 70% isopropanol	VPI	VTEC	L. F. Vasquez	2021
MPE05095	1	Male	Adult	CCSP-2020-10	L. F. Vasquez	2020-12-16	Under Charred long on a huge burned over clearcout		Tallapoosa	Alabama	USA		32.598719	-85.810385		Cherokia	gerogiana	(Bollman, 1889)	Cherokia georgiana	Xystodesmidae	Polydesmida	Diplopoda	Arthropoda	Animalia	whole animal, 70% isopropanol	VPI	VTEC	L. F. Vasquez	2021
SPC000009	1	Female	Adult	PEM-002-2003	Paul Marek	2003-05-09	ex leaf litter, deciduous forest, day	6.8 air km SE Crossville, Cumberland Mtn SP, jct. rtes 127&68, near campground	Cumberland	Tennessee	USA	551	35.90401	-84.99195		Cherokia	gerogiana	(Bollman, 1889)	Cherokia georgiana	Xystodesmidae	Polydesmida	Diplopoda	Arthropoda	Animalia	whole animal, 70% isopropanol	VPI	VTEC	D. A. Hennen	2017
SPC000035	1	Male	Adult	DAB2	Beamer Family	2003-05-27		Unicoi Mtns, Horse Cove Ridge, Santeetlah Crk, approx. 1.5 air km E Obadiah Gap	Graham	North Carolina	USA	902.4	35.3487	-83.9766		Cherokia	gerogiana	(Bollman, 1889)	Cherokia georgiana	Xystodesmidae	Polydesmida	Diplopoda	Arthropoda	Animalia	whole animal, 70% isopropanol	VPI	VTEC	D. A. Hennen	2017
SPC000045	1	Male	Adult	PEM-014-2003	Paul Marek	2003-06-08	ex top leaf litter, (17:00)	14.5 air km NW Slater-Marietta, Caesars Head SP, Tom Miller Tr.	Greenville	South Carolina	USA	920.7	35.11707	-82.63942		Cherokia	gerogiana	(Bollman, 1889)	Cherokia georgiana	Xystodesmidae	Polydesmida	Diplopoda	Arthropoda	Animalia	whole animal, 70% isopropanol	VPI	VTEC	D. A. Hennen	2017
SPC000050	1	Male	Adult	PEM-017-2003	Paul Marek	2003-06-09	ex leaf litter, (18:15)	Chattahoochee NF, 18 air km W Helen, DeSotoSc.Ar., DeSoto Falls Tr., Lower Falls	Lumpkin	Georgia	USA	637	34.70749	-83.91617	9	Cherokia	gerogiana	(Bollman, 1889)	Cherokia georgiana	Xystodesmidae	Polydesmida	Diplopoda	Arthropoda	Animalia	whole animal, 70% isopropanol	VPI	VTEC	D. A. Hennen	2017
SPC000053	1	Male	Adult	PEM-019-2003	Paul Marek	2003-06-09	ex top leaf litter, night	Fort Mtn SP, 7 air km WNW Chatsworth, Fort Mtn Lk., moist seepage area nr trail	Murray	Georgia	USA	726	34.75646	-84.70615		Cherokia	gerogiana	(Bollman, 1889)	Cherokia georgiana	Xystodesmidae	Polydesmida	Diplopoda	Arthropoda	Animalia	whole animal, 70% isopropanol	VPI	VTEC	D. A. Hennen	2017
SPC000054	1	Male	Adult	PEM-019-2003	Paul Marek	2003-06-09	ex top leaf litter, night	Fort Mtn SP, 7 air km WNW Chatsworth, Fort Mtn Lk., moist seepage area nr trail	Murray	Georgia	USA	726	34.75646	-84.70615		Cherokia	gerogiana	(Bollman, 1889)	Cherokia georgiana	Xystodesmidae	Polydesmida	Diplopoda	Arthropoda	Animalia	whole animal, 70% isopropanol	VPI	VTEC	D. A. Hennen	2017
SPC000056	1	Male	Adult	PEM-019-2003	Paul Marek	2003-06-09	ex top leaf litter, night	Fort Mtn SP, 7 air km WNW Chatsworth, Fort Mtn Lk., moist seepage area nr trail	Murray	Georgia	USA	726	34.75646	-84.70615		Cherokia	gerogiana	(Bollman, 1889)	Cherokia georgiana	Xystodesmidae	Polydesmida	Diplopoda	Arthropoda	Animalia	whole animal, 70% isopropanol	VPI	VTEC	D. A. Hennen	2017
SPC000060	1	Male	Adult	PEM-022-2003	Paul Marek	2003-06-11	ex beneath leaf litter, (9:00)	Lake Guntersville SP, 8 air km NE Guntersville, Cascade Tr. trailhead	Marshall	Alabama	USA	216	34.38539	-86.19906		Cherokia	gerogiana	(Bollman, 1889)	Cherokia georgiana	Xystodesmidae	Polydesmida	Diplopoda	Arthropoda	Animalia	whole animal, 70% isopropanol	VPI	VTEC	D. A. Hennen	2017
SPC000061	1	Male	Adult	PEM-022-2003	Paul Marek	2003-06-11	ex beneath leaf litter, (9:00)	Lake Guntersville SP, 8 air km NE Guntersville, Cascade Tr. trailhead	Marshall	Alabama	USA	216	34.38539	-86.19906		Cherokia	gerogiana	(Bollman, 1889)	Cherokia georgiana	Xystodesmidae	Polydesmida	Diplopoda	Arthropoda	Animalia	whole animal, 70% isopropanol	VPI	VTEC	D. A. Hennen	2017
SPC000062	1	Male	Adult	PEM-022-2003	Paul Marek	2003-06-11	ex beneath leaf litter, (9:00)	Lake Guntersville SP, 8 air km NE Guntersville, Cascade Tr. trailhead	Marshall	Alabama	USA	216	34.38539	-86.19906		Cherokia	gerogiana	(Bollman, 1889)	Cherokia georgiana	Xystodesmidae	Polydesmida	Diplopoda	Arthropoda	Animalia	whole animal, 70% isopropanol	VPI	VTEC	D. A. Hennen	2017
SPC000064	1	Male	Adult	PEM-023-2003	Paul Marek	2003-06-11	(11:00)	AL-40, 4 air km E Scottsboro, 3.058 rd km E jct AL-35 and AL-40	Jackson	Alabama	USA	292.7	34.64966	-85.94576		Cherokia	gerogiana	(Bollman, 1889)	Cherokia georgiana	Xystodesmidae	Polydesmida	Diplopoda	Arthropoda	Animalia	whole animal, 70% isopropanol	VPI	VTEC
SPC000073	1	Male	Adult	PEM-024-2003	Paul Marek	2003-06-11	(13:00), rain	10 air km SW Scottsboro, CR114, 1 mi S jct US72, nr water	Jackson	Alabama	USA	182.92	34.60658	-86.11101		Cherokia	gerogiana	(Bollman, 1889)	Cherokia georgiana	Xystodesmidae	Polydesmida	Diplopoda	Arthropoda	Animalia	whole animal, 70% isopropanol	VPI	VTEC	D. A. Hennen	2017
SPC000174	1	Male	Adult	PEM-047.5-2003	Paul Marek	2003-08-09	on sandstone face, (23:30)	Pine Mtn, Kentenia St. Forest, Goss Park Campground	Harlan	Kentucky	USA	777	36.92358	-83.22477		Cherokia	gerogiana	(Bollman, 1889)	Cherokia georgiana	Xystodesmidae	Polydesmida	Diplopoda	Arthropoda	Animalia	whole animal, 70% isopropanol	VPI	VTEC
SPC000307	1	Female	Adult	PEM-065-2004	Paul Marek	2004-05-27	rhododendron, oak, maple, cedar (9:00)	Breaks Interstate Park, Geology Trail, beneath State Line Overlook	Dickenson	Virginia	USA	528	37.29292	-82.30893		Cherokia	gerogiana	(Bollman, 1889)	Cherokia georgiana	Xystodesmidae	Polydesmida	Diplopoda	Arthropoda	Animalia	whole animal, 70% isopropanol	VPI	VTEC
SPC000354	1	Male	Adult	TABC-001-2004	ECU TABC	2004-09-24	leaf litter in deciduous forest	Nantahala Mtns, Coweeta Hydrologic Lab, Watershed 2	Macon	North Carolina	USA	690	35.06337	-83.43687		Cherokia	gerogiana	(Bollman, 1889)	Cherokia georgiana	Xystodesmidae	Polydesmida	Diplopoda	Arthropoda	Animalia	whole animal, 70% isopropanol	VPI	VTEC
SPC000469	1	Male	Adult	PEM-010-2005	Paul Marek	2005-05-21	slope above rd pull-out, dogwood, oak, maple	AL-40, 4 air km E Scottsboro, 3.058 rd km E jct AL-35 and AL-40	Jackson	Alabama	USA	292.7	34.64966	-85.94576		Cherokia	gerogiana	(Bollman, 1889)	Cherokia georgiana	Xystodesmidae	Polydesmida	Diplopoda	Arthropoda	Animalia	whole animal, 70% isopropanol	VPI	VTEC
SPC000477	1	Male	Adult	PEM-011-2005	Paul Marek	2005-05-21	cedar forest	Cedars of Lebanon SP, Cedar Forest Trail	Wilson	Tennessee	USA	213	36.07506	-86.31454		Cherokia	gerogiana	(Bollman, 1889)	Cherokia georgiana	Xystodesmidae	Polydesmida	Diplopoda	Arthropoda	Animalia	whole animal, 70% isopropanol	VPI	VTEC
SPC000490	1	Male	Adult	PEM-013-2005	Paul Marek	2005-05-22	maple, birch, tulip	Radnor Lake State Nature Preserve, South Cove Trail, in gully near loop trailhead	Davidson	Tennessee	USA	203	36.05945	-86.80724		Cherokia	gerogiana	(Bollman, 1889)	Cherokia georgiana	Xystodesmidae	Polydesmida	Diplopoda	Arthropoda	Animalia	whole animal, 70% isopropanol	VPI	VTEC
SPC000597	1	Male	Adult	PEM-028-2005	Paul Marek	2005-06-24	ex magnolia, rhodo, birch, oak, maple forest (19:00)	Cumberland Falls SRP, 1st stream S JCT KY-90 & Cumberland R	McCreary	Kentucky	USA	320	36.8342	-84.3397		Cherokia	gerogiana	(Bollman, 1889)	Cherokia georgiana	Xystodesmidae	Polydesmida	Diplopoda	Arthropoda	Animalia	whole animal, 70% isopropanol	VPI	VTEC
SPC000604	1	Male	Adult	PEM-029-2005	Paul Marek	2005-06-24	ex birch, buckeye, hemlock forest (21:00)	Cumberland Falls SRP, #12 Trail, between cmpgrnd & KY-90	Whitley	Kentucky	USA	316	36.84121	-84.34126		Cherokia	gerogiana	(Bollman, 1889)	Cherokia georgiana	Xystodesmidae	Polydesmida	Diplopoda	Arthropoda	Animalia	whole animal, 70% isopropanol	VPI	VTEC
SPC000790	1	Female	Adult	PEM-2005-057	P.Marek & C.Spruill	2005-07-25	tulip, maple, oak, jewelweed, stinging nettle (14:00)	Cumberland Mtn (N slope), Wagonroad Tunnel Trail	Harlan	Kentucky	USA	687.6	36.73285	-83.22161		Cherokia	gerogiana	(Bollman, 1889)	Cherokia georgiana	Xystodesmidae	Polydesmida	Diplopoda	Arthropoda	Animalia	whole animal, 70% isopropanol	VPI	VTEC
SPC000892	1	Male	Adult	PEM-2005-065	P. Marek, M. Walker, and Beamers	2005-08-24	tulip, maple (12:00)	Nantahala NF, Unicoi Mtns, Santeetlah Crk, campground ~ 1 air km S Goldie Deaden	Graham	North Carolina	USA	985	35.346077	-83.969073	2011	Cherokia	gerogiana	(Bollman, 1889)	Cherokia georgiana	Xystodesmidae	Polydesmida	Diplopoda	Arthropoda	Animalia	whole animal, 70% isopropanol	VPI	VTEC
SPC000897	1	Male	Adult	PEM-2005-066	P. Marek, M. Walker, and Beamers	2005-08-24	oak, cornus, dwarf forest (16:22)	Nantahala NF, Wayah Bald, along tr below observation tower	Macon	North Carolina	USA	1604.5	35.18037	-83.56044	2005	Cherokia	gerogiana	(Bollman, 1889)	Cherokia georgiana	Xystodesmidae	Polydesmida	Diplopoda	Arthropoda	Animalia	whole animal, 70% isopropanol	VPI	VTEC
SPC000903	1	Male	Adult	PEM-2005-067	P. Marek, M. Walker, and Beamers	2005-08-24	rhododendron, hemlock, tulip (18:00)	Nantahala Mtns, Otter Crk Rd, 1.6 rd km S Tellico Gap	Macon	North Carolina	USA	1035	35.26787	-83.572386	2002	Cherokia	gerogiana	(Bollman, 1889)	Cherokia georgiana	Xystodesmidae	Polydesmida	Diplopoda	Arthropoda	Animalia	whole animal, 70% isopropanol	VPI	VTEC
SPC000911	1	Male	Adult	PEM-2005-071	P. Marek, M. Walker, and Beamers	2005-08-25	(1600) hemlock, maple, oak	Cherokee Natl Forest, Unicoi Mtns, Farr Gap	Monroe	Tennessee	USA	858	35.46322	-84.0276		Cherokia	gerogiana	(Bollman, 1889)	Cherokia georgiana	Xystodesmidae	Polydesmida	Diplopoda	Arthropoda	Animalia	whole animal, 70% isopropanol	VPI	VTEC
SPC000917	1	Male	Adult	PEM-2005-074	P. Marek, M. Walker, and Beamers	2005-08-25	maple (20:00)	Nantahala NF, Cheoah Mtns, Stecoah Gap, Appalachian Trail	Graham	North Carolina	USA	1001.4	35.3576	-83.7183		Cherokia	gerogiana	(Bollman, 1889)	Cherokia georgiana	Xystodesmidae	Polydesmida	Diplopoda	Arthropoda	Animalia	whole animal, 70% isopropanol	VPI	VTEC
SPC000975	1	Female	Adult	DAB-2006-001	Dave Beamer	2006-03-03		Bankhead NF, Black Warrior WMA, small tributary of Flannigan Crk, nr jct Northwest and Mountain Sprgs rds	Lawrence	Alabama	USA	179.9	34.3376	-87.384		Cherokia	gerogiana	(Bollman, 1889)	Cherokia georgiana	Xystodesmidae	Polydesmida	Diplopoda	Arthropoda	Animalia	whole animal, 70% isopropanol	VPI	VTEC	J. C. Means	2018
SPC001108	1	Male	Adult	PEM-2007-009	P Marek, C Hall	2011-06-02		GSMNP, Crosby Campground	Cocke	Tennessee	USA	724	35.7517	-83.2068		Cherokia	gerogiana	(Bollman, 1889)	Cherokia georgiana	Xystodesmidae	Polydesmida	Diplopoda	Arthropoda	Animalia	whole animal, 70% isopropanol	VPI	VTEC	D. A. Hennen	2018
SPC001124	1	Male	Adult		Matt Walker	2011-06-23		Talladega NF, Little Hillabee Creek	Calhoun	Alabama	USA	217	33.58338	-85.73607		Cherokia	gerogiana	(Bollman, 1889)	Cherokia georgiana	Xystodesmidae	Polydesmida	Diplopoda	Arthropoda	Animalia	whole animal, 70% isopropanol	VPI	VTEC	J. C. Means
